# Supplementary material for: A multi-omics approach for biomarker discovery in neuroblastoma: a network-based framework
Source: NPJ Syst Biol Appl. 2024 May 17;10:52. doi: 10.1038/s41540-024-00371-3 (PMC11101461; doi:10.1038/s41540-024-00371-3)
Supplement: Supplementary file 3 — Data 2 [file 41540_2024_371_MOESM3_ESM.xlsx]

## Sheet: Table S2
Table S2: Top 10% high-rank mRNA-seq features ordered by rank.
	mRNA4_ranks	ENSEMBLE	SYMBOL
ENSG00000154511	0.250113342913587	ENSG00000154511	FAM69A
ENSG00000132005	0.219991216875204	ENSG00000132005	RFX1
ENSG00000185527	0.215235502231887	ENSG00000185527	PDE6G
ENSG00000143321	0.207342826938805	ENSG00000143321	HDGF
ENSG00000221581	0.206073975713138	ENSG00000221581	AL353707.1
ENSG00000228508	0.205566513976412	ENSG00000228508	RP11-183E9.3.1
ENSG00000207021	0.203591328069905	ENSG00000207021	Y_RNA
ENSG00000250933	0.202885165889653	ENSG00000250933	GAPDHP66
ENSG00000116981	0.199160471966037	ENSG00000116981	NT5C1A
ENSG00000212140	0.19488161730764	ENSG00000212140	U6
ENSG00000229827	0.191717592224342	ENSG00000229827	AC093899.3.1
ENSG00000105329	0.189588829071705	ENSG00000105329	TGFB1
ENSG00000172331	0.187784891838184	ENSG00000172331	BPGM
ENSG00000202111	0.187612570166758	ENSG00000202111	VTRNA1-2
ENSG00000253831	0.186244338245263	ENSG00000253831	ETV3L
ENSG00000232240	0.185926633704248	ENSG00000232240	RP5-1125M8.3.1
ENSG00000142669	0.184767529217302	ENSG00000142669	SH3BGRL3
ENSG00000122585	0.184382959342738	ENSG00000122585	NPY
ENSG00000223488	0.182771900174072	ENSG00000223488	MAPK6PS2
ENSG00000105404	0.181132971358876	ENSG00000105404	RABAC1
ENSG00000136270	0.180954397823692	ENSG00000136270	TBRG4
ENSG00000224852	0.178538584074534	ENSG00000224852	MTND5P24
ENSG00000255018	0.17778130945141	ENSG00000255018	RP11-413N13.1.1
ENSG00000260564	0.177585475680443	ENSG00000260564	RP11-403N16.3.1
ENSG00000242871	0.174329123315396	ENSG00000242871	AP000268.1
ENSG00000207930	0.17246291270156	ENSG00000207930	MIR603
ENSG00000145949	0.170617184837652	ENSG00000145949	MYLK4
ENSG00000163435	0.169700062907342	ENSG00000163435	ELF3
ENSG00000122224	0.169245037433785	ENSG00000122224	LY9
ENSG00000253394	0.169067712533869	ENSG00000253394	LINC00534
ENSG00000182359	0.168643843864037	ENSG00000182359	KBTBD3
ENSG00000258705	0.168452379787568	ENSG00000258705	AE000660.4.1
ENSG00000221086	0.168408489610114	ENSG00000221086	AL512598.1
ENSG00000244488	0.168065660048872	ENSG00000244488	AL592047.6
ENSG00000156486	0.167985574286666	ENSG00000156486	KCNS2
ENSG00000248505	0.167930334927946	ENSG00000248505	RP11-319E12.1.1
ENSG00000120094	0.167449943484695	ENSG00000120094	HOXB1
ENSG00000022556	0.167415583386943	ENSG00000022556	NLRP2
ENSG00000205653	0.166976246552686	ENSG00000205653	AL035696.1
ENSG00000257612	0.166968088858173	ENSG00000257612	RP11-384J4.1.1
ENSG00000182196	0.165716230274086	ENSG00000182196	ARL6IP4
ENSG00000174842	0.165671630043834	ENSG00000174842	GLMN
ENSG00000123810	0.164530194854342	ENSG00000123810	B9D2
ENSG00000182749	0.164515295057011	ENSG00000182749	PAQR7
ENSG00000162783	0.164031146419854	ENSG00000162783	IER5
ENSG00000168488	0.163726542062671	ENSG00000168488	ATXN2L
ENSG00000132694	0.163116143570801	ENSG00000132694	ARHGEF11
ENSG00000255487	0.161762594728729	ENSG00000255487	RP11-513D5.5.1
ENSG00000186204	0.161123457921097	ENSG00000186204	CYP4F12
ENSG00000254326	0.160711073307671	ENSG00000254326	IGHV7-27
ENSG00000252231	0.160162050639027	ENSG00000252231	RN5S67
ENSG00000231344	0.159703456690928	ENSG00000231344	RP3-426I6.2.1
ENSG00000243817	0.158932828950885	ENSG00000243817	AL355922.1
ENSG00000251991	0.158800561004723	ENSG00000251991	RNU7-49P
ENSG00000131015	0.158548274513458	ENSG00000131015	ULBP2
ENSG00000175711	0.157589950544874	ENSG00000175711	B3GNTL1
ENSG00000211814	0.155934474734603	ENSG00000211814	TRAV35
ENSG00000260397	0.155904932907589	ENSG00000260397	RP13-923O23.7.1
ENSG00000163879	0.155667962177388	ENSG00000163879	DNALI1
ENSG00000122574	0.155571379871675	ENSG00000122574	WIPF3
ENSG00000206680	0.155367349174977	ENSG00000206680	SNORD21
ENSG00000092929	0.155347284333376	ENSG00000092929	UNC13D
ENSG00000213089	0.154855241247638	ENSG00000213089	RP1-44A20.4.1
ENSG00000136205	0.154854200368191	ENSG00000136205	TNS3
ENSG00000226622	0.154611368502886	ENSG00000226622	AC092155.4.1
ENSG00000182487	0.154335042400345	ENSG00000182487	NCF1B
ENSG00000091157	0.154304883063883	ENSG00000091157	WDR7
ENSG00000180043	0.154072675439422	ENSG00000180043	FAM71E2
ENSG00000225487	0.154051495578959	ENSG00000225487	RP11-403P14.1.1
ENSG00000080031	0.154045350730452	ENSG00000080031	PTPRH
ENSG00000143294	0.154000397396386	ENSG00000143294	PRCC
ENSG00000171241	0.153798559488502	ENSG00000171241	SHCBP1
ENSG00000212539	0.153599913438996	ENSG00000212539	U3
ENSG00000257239	0.152489712290872	ENSG00000257239	RP11-630C16.2.1
ENSG00000211790	0.152459999303019	ENSG00000211790	TRAV8-4
ENSG00000239475	0.152445380426576	ENSG00000239475	HYDIN2
ENSG00000115266	0.152335941778064	ENSG00000115266	APC2
ENSG00000238002	0.152298617141843	ENSG00000238002	RP11-403N16.1.1
ENSG00000205593	0.152098786476941	ENSG00000205593	FAM116B
ENSG00000258684	0.151869586365885	ENSG00000258684	RP11-854K16.1.1
ENSG00000260920	0.151795426374347	ENSG00000260920	RP1-228H13.5.1
ENSG00000240296	0.151773252933946	ENSG00000240296	AC010492.5.1
ENSG00000250483	0.151485572540936	ENSG00000250483	PPM1AP1
ENSG00000249368	0.151249718648327	ENSG00000249368	RP11-782K4.1.1
ENSG00000212039	0.151196303465416	ENSG00000212039	AL592205.1
ENSG00000160469	0.151194999621956	ENSG00000160469	BRSK1
ENSG00000120215	0.150798026337095	ENSG00000120215	MLANA
ENSG00000249089	0.150555247583003	ENSG00000249089	CTD-2360A17.2.1
ENSG00000198435	0.150489176254178	ENSG00000198435	NRARP
ENSG00000229666	0.150419165922331	ENSG00000229666	MAST4-AS1
ENSG00000202515	0.150247597076292	ENSG00000202515	VTRNA1-3
ENSG00000170858	0.150060029239437	ENSG00000170858	AC006293.3.1
ENSG00000159479	0.149968290387473	ENSG00000159479	MED8
ENSG00000173653	0.149909486682799	ENSG00000173653	RCE1
ENSG00000241228	0.149673363319568	ENSG00000241228	RP5-916O11.1.1
ENSG00000254812	0.149489220818021	ENSG00000254812	RP11-661A12.12.1
ENSG00000233419	0.14948427876442	ENSG00000233419	RP4-781L3.1.1
ENSG00000244518	0.149348598272901	ENSG00000244518	AL161450.16
ENSG00000163867	0.149080970780795	ENSG00000163867	ZMYM6
ENSG00000243202	0.149071232794287	ENSG00000243202	AC107956.1
ENSG00000074964	0.149021924735761	ENSG00000074964	ARHGEF10L
ENSG00000254905	0.148921375014783	ENSG00000254905	RP11-712L6.7.1
ENSG00000213016	0.148701901324882	ENSG00000213016	AC008746.9.1
ENSG00000256386	0.148469613393527	ENSG00000256386	AP000244.1
ENSG00000261444	0.148466972872499	ENSG00000261444	RP11-347C12.9.1
ENSG00000129083	0.14807023683427	ENSG00000129083	COPB1
ENSG00000206422	0.147956328397529	ENSG00000206422	LRRC30
ENSG00000055917	0.147711058964297	ENSG00000055917	PUM2
ENSG00000154655	0.147444749548897	ENSG00000154655	L3MBTL4
ENSG00000166780	0.146909267064428	ENSG00000166780	C16orf45
ENSG00000145934	0.146761374375424	ENSG00000145934	ODZ2
ENSG00000229283	0.146708957107767	ENSG00000229283	RP5-1125M8.2.1
ENSG00000219773	0.146705969684622	ENSG00000219773	RP11-506B6.3.1
ENSG00000135045	0.14594729929635	ENSG00000135045	C9orf40
ENSG00000225407	0.145930834158632	ENSG00000225407	CTD-2384B11.2.1
ENSG00000234735	0.145812037145985	ENSG00000234735	AL022237.3.1
ENSG00000115425	0.145757082983737	ENSG00000115425	PECR
ENSG00000229540	0.145316680644332	ENSG00000229540	RP11-625P7.1.1
ENSG00000188672	0.145269293334243	ENSG00000188672	RHCE
ENSG00000163162	0.145199643822954	ENSG00000163162	RNF149
ENSG00000130528	0.145146140620153	ENSG00000130528	HRC
ENSG00000228243	0.145079028236787	ENSG00000228243	RP11-436G20.1.1
ENSG00000232868	0.145011324671032	ENSG00000232868	KCNQ5-AS2
ENSG00000105928	0.144870552727345	ENSG00000105928	DFNA5
ENSG00000084093	0.144595992451361	ENSG00000084093	REST
ENSG00000251378	0.144368317596916	ENSG00000251378	AC096582.9.1
ENSG00000244661	0.144300666333707	ENSG00000244661	TRBV12-1
ENSG00000229431	0.14424923541769	ENSG00000229431	RP1-92O14.6.1
ENSG00000225871	0.144115018555273	ENSG00000225871	RP11-495P10.10.1
ENSG00000203442	0.144106095965855	ENSG00000203442	AC008555.1
ENSG00000223911	0.143756877409179	ENSG00000223911	AC009480.3.1
ENSG00000233493	0.143712792217245	ENSG00000233493	TMEM238
ENSG00000211953	0.143592954022867	ENSG00000211953	IGHV3-30
ENSG00000119042	0.143362419822613	ENSG00000119042	SATB2
ENSG00000252257	0.143247426130444	ENSG00000252257	7SK
ENSG00000252829	0.143189563828009	ENSG00000252829	SCARNA15
ENSG00000197993	0.143104928140189	ENSG00000197993	KEL
ENSG00000237379	0.14295528589703	ENSG00000237379	CBX1P3
ENSG00000212122	0.142864377873809	ENSG00000212122	TSSK1B
ENSG00000212721	0.142817410650174	ENSG00000212721	KRTAP4-11
ENSG00000095787	0.142606764406981	ENSG00000095787	WAC
ENSG00000130748	0.142327350970351	ENSG00000130748	TMEM160
ENSG00000133247	0.14226138354591	ENSG00000133247	SUV420H2
ENSG00000253467	0.142208195680309	ENSG00000253467	IGHV7-40
ENSG00000221595	0.141926704082722	ENSG00000221595	AC010458.1
ENSG00000213925	0.141826482272779	ENSG00000213925	AC010138.3.1
ENSG00000105369	0.141814724074427	ENSG00000105369	CD79A
ENSG00000234745	0.141580909277593	ENSG00000234745	HLA-B
ENSG00000207495	0.141478920194169	ENSG00000207495	RNY3P10
ENSG00000134278	0.141252120661197	ENSG00000134278	SPIRE1
ENSG00000213693	0.141229709319912	ENSG00000213693	RP11-613D13.2.1
ENSG00000164687	0.141125959731342	ENSG00000164687	FABP5
ENSG00000141540	0.141077826435944	ENSG00000141540	TTYH2
ENSG00000226828	0.140951312383436	ENSG00000226828	RP11-278H7.1.1
ENSG00000105926	0.140829384813123	ENSG00000105926	MPP6
ENSG00000253445	0.140806546127377	ENSG00000253445	CTB-79E8.2.1
ENSG00000176230	0.140795328262189	ENSG00000176230	OR4K17
ENSG00000075413	0.140789537862521	ENSG00000075413	MARK3
ENSG00000197013	0.140786998368617	ENSG00000197013	ZNF429
ENSG00000237471	0.140780515770647	ENSG00000237471	AC073115.6.1
ENSG00000232193	0.140602126385911	ENSG00000232193	AL157359.4.1
ENSG00000233410	0.140584798692084	ENSG00000233410	RP11-16L9.3.1
ENSG00000004777	0.140451298057213	ENSG00000004777	ARHGAP33
ENSG00000251191	0.140448829202539	ENSG00000251191	C8orf75
ENSG00000223891	0.140441831220873	ENSG00000223891	RP5-995J12.2.1
ENSG00000259767	0.140389244853967	ENSG00000259767	RP11-90B9.2.1
ENSG00000055955	0.140379152262924	ENSG00000055955	ITIH4
ENSG00000154645	0.140378332352502	ENSG00000154645	CHODL
ENSG00000236153	0.140259979259425	ENSG00000236153	AC104076.3.1
ENSG00000243424	0.140239659291866	ENSG00000243424	AC022598.1
ENSG00000223724	0.140138287472397	ENSG00000223724	RAD17P2
ENSG00000232878	0.140081552736075	ENSG00000232878	DPYD-AS1
ENSG00000148965	0.139882711673717	ENSG00000148965	SAA4
ENSG00000196110	0.139799798549393	ENSG00000196110	ZNF699
ENSG00000216490	0.139677658027477	ENSG00000216490	IFI30
ENSG00000242091	0.139661731261981	ENSG00000242091	AC096565.1
ENSG00000065675	0.13957602691659	ENSG00000065675	PRKCQ
ENSG00000116990	0.13944543756686	ENSG00000116990	MYCL1
ENSG00000130598	0.139414046328183	ENSG00000130598	TNNI2
ENSG00000236468	0.13921077415008	ENSG00000236468	RP11-104D3.2.1
ENSG00000105372	0.139160801446264	ENSG00000105372	RPS19
ENSG00000239326	0.139097776182509	ENSG00000239326	AL161450.3
ENSG00000221887	0.139049729852333	ENSG00000221887	HMSD
ENSG00000238735	0.13891457851558	ENSG00000238735	U7
ENSG00000144381	0.138888088960093	ENSG00000144381	HSPD1
ENSG00000211821	0.138667490989154	ENSG00000211821	TRDV2
ENSG00000204650	0.138651026470062	ENSG00000204650	AC126544.2.1
ENSG00000171863	0.138579490925024	ENSG00000171863	RPS7
ENSG00000107771	0.138511903204646	ENSG00000107771	FAM190B
ENSG00000111445	0.138357489213564	ENSG00000111445	RFC5
ENSG00000221137	0.13835203606294	ENSG00000221137	AC013751.1
ENSG00000124491	0.138215952248	ENSG00000124491	F13A1
ENSG00000228095	0.138210443784502	ENSG00000228095	RP11-361M4.1.1
ENSG00000123146	0.138089294550679	ENSG00000123146	CD97
ENSG00000213069	0.138070066358659	ENSG00000213069	KRT8P40
ENSG00000149269	0.137973687860733	ENSG00000149269	PAK1
ENSG00000132680	0.137860623205132	ENSG00000132680	KIAA0907
ENSG00000238371	0.137858373396388	ENSG00000238371	snoU13
ENSG00000260597	0.137840849645284	ENSG00000260597	AC012531.25.1
ENSG00000224783	0.137793466804312	ENSG00000224783	MIPEPP2
ENSG00000258732	0.13769404060722	ENSG00000258732	RP11-603B24.1.1
ENSG00000228248	0.137555680088497	ENSG00000228248	RP11-111E2.1.1
ENSG00000172197	0.137515747098773	ENSG00000172197	MBOAT1
ENSG00000253447	0.137444604929627	ENSG00000253447	RP11-619L12.4.1
ENSG00000129465	0.137325911554446	ENSG00000129465	RIPK3
ENSG00000242653	0.137314027839535	ENSG00000242653	AC005174.1
ENSG00000255870	0.137170147156386	ENSG00000255870	RP11-667M19.5.1
ENSG00000231901	0.137054255524986	ENSG00000231901	RP11-281A20.1.1
ENSG00000105341	0.136940088833749	ENSG00000105341	ATP5SL
ENSG00000259503	0.136837302118647	ENSG00000259503	RP11-543G18.1.1
ENSG00000261523	0.136828994443681	ENSG00000261523	RP11-82O18.2.1
ENSG00000228757	0.136808893759219	ENSG00000228757	AB019438.66.1
ENSG00000254518	0.136755484332869	ENSG00000254518	RP11-347H15.4.1
ENSG00000170906	0.136675721712449	ENSG00000170906	NDUFA3
ENSG00000185019	0.136595735817713	ENSG00000185019	UBOX5
ENSG00000228092	0.136594742269249	ENSG00000228092	RP11-417C21.2.1
ENSG00000243087	0.136533240571296	ENSG00000243087	AC021451.3
ENSG00000232444	0.136290707889916	ENSG00000232444	AC010745.4.1
ENSG00000141837	0.136285796286279	ENSG00000141837	CACNA1A
ENSG00000220377	0.13625021392598	ENSG00000220377	RP1-152L7.3.1
ENSG00000235286	0.136197630672723	ENSG00000235286	AP000925.2.1
ENSG00000172236	0.136176274794733	ENSG00000172236	TPSAB1
ENSG00000153885	0.136100530724494	ENSG00000153885	KCTD15
ENSG00000211785	0.135888668625313	ENSG00000211785	TRAV12-1
ENSG00000181371	0.135842482884324	ENSG00000181371	OR5M8
ENSG00000104522	0.135836073796472	ENSG00000104522	TSTA3
ENSG00000255096	0.13547257489259	ENSG00000255096	RP11-659P15.10.1
ENSG00000057757	0.135370273849677	ENSG00000057757	PITHD1
ENSG00000224183	0.135295499712215	ENSG00000224183	SDHDP6
ENSG00000136149	0.135260856157426	ENSG00000136149	RPL13AP25
ENSG00000148814	0.135227628749309	ENSG00000148814	LRRC27
ENSG00000105641	0.135211332504842	ENSG00000105641	SLC5A5
ENSG00000228241	0.135202599939441	ENSG00000228241	MOB1AP1
ENSG00000184007	0.135166535017565	ENSG00000184007	PTP4A2
ENSG00000122642	0.135069535401847	ENSG00000122642	FKBP9
ENSG00000202187	0.134921485968456	ENSG00000202187	5S_rRNA
ENSG00000232905	0.134890856020621	ENSG00000232905	RP11-534I8.1.1
ENSG00000259348	0.134652801406056	ENSG00000259348	RP11-4G2.1.1
ENSG00000253328	0.134493571878897	ENSG00000253328	KB-431C1.3.1
ENSG00000132703	0.134478151519521	ENSG00000132703	APCS
ENSG00000165966	0.13447189929472	ENSG00000165966	PDZRN4
ENSG00000143878	0.134382398674039	ENSG00000143878	RHOB
ENSG00000189266	0.134354751053564	ENSG00000189266	PNRC2
ENSG00000234688	0.134324235706653	ENSG00000234688	RP1-293L6.1.1
ENSG00000260759	0.134269495057456	ENSG00000260759	RP11-677O4.2.1
ENSG00000203910	0.134184409085541	ENSG00000203910	C1orf146
ENSG00000199961	0.134122563868072	ENSG00000199961	SNORD1B
ENSG00000251769	0.134117186153949	ENSG00000251769	SNORD112
ENSG00000138640	0.133958657636341	ENSG00000138640	FAM13A
ENSG00000164830	0.133952417929439	ENSG00000164830	OXR1
ENSG00000253162	0.133943309919557	ENSG00000253162	RP11-279L11.1.1
ENSG00000119487	0.133919699175659	ENSG00000119487	MAPKAP1
ENSG00000213262	0.133860230715613	ENSG00000213262	AL365331.2.1
ENSG00000176605	0.133813704189119	ENSG00000176605	C14orf177
ENSG00000083845	0.133783630304055	ENSG00000083845	RPS5
ENSG00000249249	0.133783321469583	ENSG00000249249	AC010226.4.1
ENSG00000178860	0.133749006832176	ENSG00000178860	MSC
ENSG00000233834	0.133550833935287	ENSG00000233834	AC005083.1.1
ENSG00000251795	0.133478314008014	ENSG00000251795	SNORA66
ENSG00000150477	0.133426885293214	ENSG00000150477	KIAA1328
ENSG00000119812	0.133383254973331	ENSG00000119812	FAM98A
ENSG00000232242	0.13331008849891	ENSG00000232242	ZYG11AP1
ENSG00000237954	0.133211684958478	ENSG00000237954	RP11-14O19.2.1
ENSG00000231294	0.133008498460151	ENSG00000231294	AC006994.2.1
ENSG00000260369	0.132756704616827	ENSG00000260369	CTD-2526A2.2.1
ENSG00000220660	0.132644165199714	ENSG00000220660	RP3-406A7.3.1
ENSG00000198074	0.132619361990933	ENSG00000198074	AKR1B10
ENSG00000105371	0.132551671573735	ENSG00000105371	ICAM4
ENSG00000161509	0.132529729602866	ENSG00000161509	GRIN2C
ENSG00000215492	0.132289415749719	ENSG00000215492	HNRNPA1P7
ENSG00000225315	0.132277224216479	ENSG00000225315	RP11-293P20.2.1
ENSG00000106346	0.132147553279517	ENSG00000106346	USP42
ENSG00000173482	0.132137798009475	ENSG00000173482	PTPRM
ENSG00000258091	0.131957398426818	ENSG00000258091	RP11-290L1.6.1
ENSG00000146414	0.131954958596941	ENSG00000146414	SHPRH
ENSG00000105717	0.131829237595002	ENSG00000105717	PBX4
ENSG00000227376	0.131734036413008	ENSG00000227376	FTH1P16
ENSG00000117501	0.131659278699699	ENSG00000117501	C1orf129
ENSG00000239406	0.13165113980011	ENSG00000239406	AC068137.1
ENSG00000242521	0.131642581818659	ENSG00000242521	AC023983.1
ENSG00000235777	0.131632403445934	ENSG00000235777	DPYD-AS2
ENSG00000171942	0.13159617025624	ENSG00000171942	OR10H2
ENSG00000242504	0.13143411055159	ENSG00000242504	AC004975.1
ENSG00000196266	0.131362856487216	ENSG00000196266	OR10J3
ENSG00000227436	0.131342635089751	ENSG00000227436	AC006026.11.1
ENSG00000170190	0.131285691979673	ENSG00000170190	SLC16A5
ENSG00000223890	0.131213467601618	ENSG00000223890	AC008171.1.1
ENSG00000186090	0.131112432942719	ENSG00000186090	HTR3D
ENSG00000164654	0.131080239011503	ENSG00000164654	MIOS
ENSG00000254640	0.131079094478467	ENSG00000254640	RP11-384C21.9.1
ENSG00000234113	0.131041577170131	ENSG00000234113	AC008163.4.1
ENSG00000225891	0.131034179804281	ENSG00000225891	RP3-476K8.3.1
ENSG00000225505	0.130934976374145	ENSG00000225505	RP11-330C7.3.1
ENSG00000185942	0.130858265901722	ENSG00000185942	NKAIN3
ENSG00000179091	0.130777789800877	ENSG00000179091	CYC1
ENSG00000257800	0.130773525965723	ENSG00000257800	RP11-287D1.1.1
ENSG00000201772	0.13070140330316	ENSG00000201772	SNORA5C
ENSG00000249194	0.130672846424918	ENSG00000249194	AC010127.4.1
ENSG00000259030	0.130302047656453	ENSG00000259030	FPGT-TNNI3K.1
ENSG00000155307	0.130283266389459	ENSG00000155307	SAMSN1
ENSG00000213753	0.130078510706405	ENSG00000213753	AC016629.2.1
ENSG00000239316	0.129929470537005	ENSG00000239316	AL136971.1
ENSG00000248280	0.12989822473056	ENSG00000248280	RP11-33B1.2.1
ENSG00000134575	0.12989400387441	ENSG00000134575	ACP2
ENSG00000261552	0.129816091110996	ENSG00000261552	RP11-264B17.5.1
ENSG00000207996	0.129795028101995	ENSG00000207996	MIR301A
ENSG00000236627	0.129703212218861	ENSG00000236627	RP11-252P19.1.1
ENSG00000198680	0.129697106104729	ENSG00000198680	TUSC1
ENSG00000235280	0.129552305062381	ENSG00000235280	MCF2L-AS1
ENSG00000108587	0.129455181140385	ENSG00000108587	GOSR1
ENSG00000202356	0.129430580408456	ENSG00000202356	RN5S277
ENSG00000170476	0.129387122238022	ENSG00000170476	RP11-1280I22.1.1
ENSG00000183696	0.129334308784653	ENSG00000183696	UPP1
ENSG00000092094	0.129299509168821	ENSG00000092094	OSGEP
ENSG00000120341	0.129237802692009	ENSG00000120341	SEC16B.1
ENSG00000163872	0.129201801227888	ENSG00000163872	YEATS2
ENSG00000117602	0.129054010822447	ENSG00000117602	RCAN3
ENSG00000229830	0.129006113823937	ENSG00000229830	RP11-341A22.1.1
ENSG00000253286	0.128979051565428	ENSG00000253286	CTD-2552K11.2.1
ENSG00000257444	0.128912712698592	ENSG00000257444	SETP7
ENSG00000211921	0.128861751000329	ENSG00000211921	IGHD5-12
ENSG00000259184	0.128855212952148	ENSG00000259184	RP11-566K19.4.1
ENSG00000229543	0.128854463185498	ENSG00000229543	RP11-90J7.2.1
ENSG00000105058	0.12878880755662	ENSG00000105058	FAM32A
ENSG00000241590	0.128745725475084	ENSG00000241590	RPL17P37
ENSG00000211859	0.128743343101922	ENSG00000211859	TRAJ30
ENSG00000243936	0.128741777743059	ENSG00000243936	AL450311.8
ENSG00000258822	0.128707601708495	ENSG00000258822	OR4K16P
ENSG00000223735	0.128678087176373	ENSG00000223735	OR51B3P
ENSG00000227970	0.128670671610508	ENSG00000227970	NR1H5P
ENSG00000213994	0.128567075283094	ENSG00000213994	RP11-414H17.5.1
ENSG00000105397	0.128559114127757	ENSG00000105397	TYK2
ENSG00000243968	0.128406025197712	ENSG00000243968	AD000864.1
ENSG00000127124	0.12839843816576	ENSG00000127124	HIVEP3
ENSG00000230416	0.128339220836655	ENSG00000230416	OR5M4P
ENSG00000007908	0.12824510019892	ENSG00000007908	SELE
ENSG00000213739	0.128135205766602	ENSG00000213739	AC007679.1.1
ENSG00000196260	0.128130507321959	ENSG00000196260	SFTA2
ENSG00000077348	0.128129244248427	ENSG00000077348	EXOSC5
ENSG00000228304	0.128091367103976	ENSG00000228304	OR4K6P
ENSG00000120235	0.127949591159893	ENSG00000120235	IFNA6
ENSG00000136295	0.127922280207554	ENSG00000136295	TTYH3
ENSG00000185829	0.127853386275878	ENSG00000185829	ARL17A
ENSG00000246763	0.127744578340731	ENSG00000246763	CTC-463N11.3.1
ENSG00000203643	0.12766280707748	ENSG00000203643	AC012456.3.1
ENSG00000242764	0.127656342684005	ENSG00000242764	AC104456.1
ENSG00000079156	0.127532592627654	ENSG00000079156	OSBPL6
ENSG00000171346	0.127514172629949	ENSG00000171346	KRT15
ENSG00000261331	0.127510284123583	ENSG00000261331	CTD-2144E22.7.1
ENSG00000258494	0.127411561222851	ENSG00000258494	RP11-810K23.4.1
ENSG00000183309	0.127407436995651	ENSG00000183309	ZNF623
ENSG00000254807	0.127389103273722	ENSG00000254807	OR10AK1P
ENSG00000162992	0.127324708880991	ENSG00000162992	NEUROD1
ENSG00000221442	0.127323658584406	ENSG00000221442	MIR548F4
ENSG00000203363	0.127322764950995	ENSG00000203363	AC012454.4.1
ENSG00000234835	0.127288234449431	ENSG00000234835	PHBP13
ENSG00000114270	0.127220281803395	ENSG00000114270	COL7A1
ENSG00000177150	0.127193479026082	ENSG00000177150	FAM210A
ENSG00000249410	0.127180299966115	ENSG00000249410	AK4P2
ENSG00000250480	0.127167621297484	ENSG00000250480	RP11-101B14.1.1
ENSG00000105479	0.127005444204157	ENSG00000105479	CCDC114
ENSG00000253137	0.126994327965933	ENSG00000253137	RP11-509P12.1.1
ENSG00000132481	0.126989450072497	ENSG00000132481	TRIM47
ENSG00000250507	0.126964810936685	ENSG00000250507	AC008984.6.1
ENSG00000233954	0.126911095521674	ENSG00000233954	RP11-169K16.7.1
ENSG00000120784	0.126909404272823	ENSG00000120784	ZFP30
ENSG00000253466	0.126888708434854	ENSG00000253466	RP11-89M16.1.1
ENSG00000234156	0.126870617940472	ENSG00000234156	RP11-64P14.7.1
ENSG00000180818	0.126865549103076	ENSG00000180818	HOXC10
ENSG00000214279	0.126827523882836	ENSG00000214279	RP11-108K14.4.1
ENSG00000165730	0.126789430673187	ENSG00000165730	STOX1
ENSG00000260357	0.126776402176341	ENSG00000260357	DNM1P34
ENSG00000237934	0.126721438571851	ENSG00000237934	RP11-467D18.2.1
ENSG00000254831	0.126693762502237	ENSG00000254831	RP11-451K18.3.1
ENSG00000254699	0.12649769659999	ENSG00000254699	RP11-12D16.2.1
ENSG00000257898	0.126468539699434	ENSG00000257898	RP11-496I2.3.1
ENSG00000243289	0.126456843006076	ENSG00000243289	CTGLF8P
ENSG00000207166	0.126377728614792	ENSG00000207166	SNORA68
ENSG00000224559	0.126377723669502	ENSG00000224559	AC093838.7.1
ENSG00000183086	0.126337562409314	ENSG00000183086	GATSL1
ENSG00000071994	0.126330517309215	ENSG00000071994	PDCD2
ENSG00000082397	0.126314537750847	ENSG00000082397	EPB41L3
ENSG00000217783	0.126268086310059	ENSG00000217783	RP11-96F3.2.1
ENSG00000175548	0.12625753992269	ENSG00000175548	ALG10B
ENSG00000011021	0.126243772376644	ENSG00000011021	CLCN6
ENSG00000240642	0.126109467725489	ENSG00000240642	AC008872.1
ENSG00000249509	0.126061565212088	ENSG00000249509	RP11-402J6.1.1
ENSG00000259568	0.126022163280391	ENSG00000259568	RP13-262C2.2.1
ENSG00000227151	0.126018966581761	ENSG00000227151	PRR20D
ENSG00000258730	0.126011073908626	ENSG00000258730	ITPK1-AS1
ENSG00000184389	0.125999889587769	ENSG00000184389	A3GALT2P
ENSG00000214943	0.1259619880999	ENSG00000214943	GPR33
ENSG00000187862	0.125909991196572	ENSG00000187862	TTC24
ENSG00000135378	0.125900051326899	ENSG00000135378	PRRG4
ENSG00000249458	0.125895408041884	ENSG00000249458	RP11-624A4.1.1
ENSG00000229919	0.125860579037145	ENSG00000229919	TCEB1P3
ENSG00000223822	0.125840030584439	ENSG00000223822	EEF1A1P1
ENSG00000250909	0.125748744868229	ENSG00000250909	RP11-843P14.2.1
ENSG00000131042	0.125649891318129	ENSG00000131042	LILRB2
ENSG00000224368	0.125642811788224	ENSG00000224368	RP11-73B2.5.1
ENSG00000241666	0.12561461593335	ENSG00000241666	RP3-455J7.4.1
ENSG00000103313	0.12559748958424	ENSG00000103313	MEFV
ENSG00000143110	0.125568838899079	ENSG00000143110	C1orf162
ENSG00000199450	0.125501702485499	ENSG00000199450	RN5S276
ENSG00000204250	0.125490352420562	ENSG00000204250	C9orf107
ENSG00000211787	0.125488970799595	ENSG00000211787	TRAV8-3
ENSG00000260727	0.125447773927517	ENSG00000260727	RP11-368N21.2.1
ENSG00000171132	0.125430404587817	ENSG00000171132	PRKCE
ENSG00000249952	0.12537571273383	ENSG00000249952	RP11-241F15.4.1
ENSG00000072849	0.125340811148637	ENSG00000072849	DERL2
ENSG00000201014	0.125255781850074	ENSG00000201014	RN5S232
ENSG00000131238	0.125190552018752	ENSG00000131238	PPT1
ENSG00000259125	0.125166533257117	ENSG00000259125	RP11-545N8.3.1
ENSG00000232497	0.1250866734119	ENSG00000232497	RP11-108B14.2.1
ENSG00000259051	0.125082633351724	ENSG00000259051	RP11-736L22.1.1
ENSG00000236499	0.124987179096397	ENSG00000236499	AC007663.1
ENSG00000121775	0.124969692520928	ENSG00000121775	TMEM39B
ENSG00000075790	0.124777838523041	ENSG00000075790	BCAP29
ENSG00000255923	0.124739698353887	ENSG00000255923	RP11-983C2.1.1
ENSG00000260800	0.124722943689953	ENSG00000260800	RP11-294K24.4.1
ENSG00000106829	0.124702353465689	ENSG00000106829	TLE4
ENSG00000162836	0.124532491110084	ENSG00000162836	ACP6
ENSG00000231649	0.124530151491918	ENSG00000231649	RP11-388B24.1.1
ENSG00000250994	0.124480800745078	ENSG00000250994	AC005355.1.1
ENSG00000166266	0.124462617467353	ENSG00000166266	CUL5
ENSG00000134532	0.12442500131882	ENSG00000134532	SOX5
ENSG00000238019	0.124419102386285	ENSG00000238019	RP11-732M18.2.1
ENSG00000252845	0.124365445548678	ENSG00000252845	RN5S101
ENSG00000122484	0.124296671517697	ENSG00000122484	RPAP2
ENSG00000165724	0.124287742303957	ENSG00000165724	ZMYND19
ENSG00000233691	0.124132300957042	ENSG00000233691	RP11-312J18.7.1
ENSG00000090372	0.124112425988944	ENSG00000090372	STRN4
ENSG00000203483	0.124072711698216	ENSG00000203483	AC100852.1
ENSG00000166046	0.124040669543752	ENSG00000166046	TCP11L2
ENSG00000172464	0.124040082066738	ENSG00000172464	OR5AP2
ENSG00000226172	0.123989213150845	ENSG00000226172	RP4-712E4.1.1
ENSG00000254343	0.123960518394556	ENSG00000254343	RP11-760H22.2.1
ENSG00000230595	0.123947985993979	ENSG00000230595	RSL24D1P2
ENSG00000116857	0.123934116729512	ENSG00000116857	TMEM9
ENSG00000207750	0.123931742679857	ENSG00000207750	MIR553
ENSG00000117090	0.123795471086733	ENSG00000117090	SLAMF1
ENSG00000224057	0.123750035901439	ENSG00000224057	RP5-1091E12.1.1
ENSG00000238079	0.123735874156883	ENSG00000238079	RP11-72I2.1.1
ENSG00000198683	0.123721114326701	ENSG00000198683	AC012615.1
ENSG00000239911	0.123653330933414	ENSG00000239911	RP11-796I2.2.1
ENSG00000215045	0.123565358042771	ENSG00000215045	GRID2IP
ENSG00000225133	0.123527176073715	ENSG00000225133	MORF4L1P4
ENSG00000253139	0.123514062414741	ENSG00000253139	RP11-17A4.3.1
ENSG00000252542	0.123496111843291	ENSG00000252542	SNORD36C
ENSG00000007129	0.123438968252069	ENSG00000007129	CEACAM21
ENSG00000163453	0.123402062131657	ENSG00000163453	IGFBP7
ENSG00000220988	0.123401652298081	ENSG00000220988	SNORD88C
ENSG00000234988	0.123341279096235	ENSG00000234988	AC068538.4.1
ENSG00000240632	0.123305808681877	ENSG00000240632	FAM75D5
ENSG00000162840	0.123299656034224	ENSG00000162840	MT1P2
ENSG00000253996	0.123258663946273	ENSG00000253996	IGHVII-20-1
ENSG00000204422	0.123237979808193	ENSG00000204422	LY6G6E
ENSG00000255126	0.123224381345128	ENSG00000255126	CTD-2531D15.5.1
ENSG00000197901	0.123194620193871	ENSG00000197901	SLC22A6
ENSG00000143374	0.123163555079547	ENSG00000143374	TARS2
ENSG00000227557	0.123127817788989	ENSG00000227557	MTND3P9
ENSG00000254054	0.123092067201106	ENSG00000254054	RP11-156K13.3.1
ENSG00000064726	0.123002753468627	ENSG00000064726	BTBD1
ENSG00000157653	0.122990377160698	ENSG00000157653	C9orf43
ENSG00000085465	0.12298553430872	ENSG00000085465	OVGP1
ENSG00000087995	0.122942439710555	ENSG00000087995	METTL2A
ENSG00000163909	0.122930309883076	ENSG00000163909	HEYL
ENSG00000248861	0.122926202252499	ENSG00000248861	RP11-321E2.2.1
ENSG00000183463	0.122914919842022	ENSG00000183463	PRHOXNB
ENSG00000198729	0.122811657738005	ENSG00000198729	PPP1R14C
ENSG00000240713	0.122790630212279	ENSG00000240713	AC011467.3
ENSG00000251235	0.122781559704763	ENSG00000251235	RP11-156N15.1.1
ENSG00000243749	0.122753648648677	ENSG00000243749	ZMYM6NB
ENSG00000132718	0.122707525713443	ENSG00000132718	SYT11
ENSG00000236184	0.122686894459688	ENSG00000236184	TCEA1P.1
ENSG00000124529	0.122677606664268	ENSG00000124529	HIST1H4B
ENSG00000231020	0.122674107306322	ENSG00000231020	RP11-357J22.1.1
ENSG00000189348	0.122641115770242	ENSG00000189348	AC092070.1
ENSG00000204397	0.122558702609418	ENSG00000204397	CARD16
ENSG00000228522	0.122512201931591	ENSG00000228522	RP11-236F9.2.1
ENSG00000224945	0.122467260362846	ENSG00000224945	RP11-82L18.2.1
ENSG00000260634	0.122461587536578	ENSG00000260634	RP11-521O16.1.1
ENSG00000131737	0.122457796782805	ENSG00000131737	KRT34
ENSG00000255019	0.122448376535696	ENSG00000255019	OR5D15P
ENSG00000130699	0.122414899393399	ENSG00000130699	TAF4
ENSG00000258835	0.122357033637183	ENSG00000258835	TRAV28
ENSG00000256484	0.122314641120296	ENSG00000256484	RP13-507P19.1.1
ENSG00000230361	0.122279727410686	ENSG00000230361	VN1R32P
ENSG00000227585	0.122268867002771	ENSG00000227585	RP11-103C3.2.1
ENSG00000207703	0.122150825741852	ENSG00000207703	MIR7-2
ENSG00000213860	0.122115558096902	ENSG00000213860	RPL21P28
ENSG00000250020	0.122038625204358	ENSG00000250020	RP11-811I15.1.1
ENSG00000178980	0.122028601706158	ENSG00000178980	SEPW1
ENSG00000147654	0.122027684759037	ENSG00000147654	EBAG9
ENSG00000040487	0.121950335426618	ENSG00000040487	PQLC2
ENSG00000255000	0.121940824211936	ENSG00000255000	AC139103.1.1
ENSG00000092758	0.121937086238302	ENSG00000092758	COL9A3
ENSG00000253756	0.121877836371305	ENSG00000253756	RP11-192P9.1.1
ENSG00000116574	0.121875268218018	ENSG00000116574	RHOU
ENSG00000109089	0.121847588185382	ENSG00000109089	CDR2L
ENSG00000229259	0.121841367834082	ENSG00000229259	RP11-395N6.2.1
ENSG00000244436	0.121828421058758	ENSG00000244436	RP11-428G5.1.1
ENSG00000226058	0.121819775766106	ENSG00000226058	AC092570.1.1
ENSG00000237227	0.121782017333552	ENSG00000237227	RP5-1155K23.4.1
ENSG00000206105	0.121771687692059	ENSG00000206105	KRTAP20-4
ENSG00000252852	0.121770114377087	ENSG00000252852	SNORA31
ENSG00000240427	0.121763224691854	ENSG00000240427	RPS26P34
ENSG00000225502	0.121667938089245	ENSG00000225502	GAPDHP16
ENSG00000132294	0.121654891984126	ENSG00000132294	EFR3A
ENSG00000238446	0.121624071940022	ENSG00000238446	RNU7-38P
ENSG00000227139	0.121592631248505	ENSG00000227139	RP11-533N14.3.1
ENSG00000165121	0.121588584425216	ENSG00000165121	RP11-213G2.3.1
ENSG00000230228	0.121562947588095	ENSG00000230228	RP11-4M23.4.1
ENSG00000240481	0.121543768839456	ENSG00000240481	AL445228.1
ENSG00000251721	0.121509198672764	ENSG00000251721	snoZ5
ENSG00000182667	0.121507329622567	ENSG00000182667	NTM
ENSG00000213181	0.121502972823202	ENSG00000213181	OR10N1P
ENSG00000237073	0.121469167285999	ENSG00000237073	RP11-168K11.2.1
ENSG00000252116	0.121436502462066	ENSG00000252116	U4atac
ENSG00000249250	0.121432342354444	ENSG00000249250	USP32P2
ENSG00000160392	0.121367370410332	ENSG00000160392	C19orf47
ENSG00000183426	0.12135660495605	ENSG00000183426	NPIP
ENSG00000221954	0.121320761703605	ENSG00000221954	OR4C12
ENSG00000258560	0.121290350333909	ENSG00000258560	CTD-2376I20.1.1
ENSG00000113248	0.121288464583643	ENSG00000113248	PCDHB15
ENSG00000199788	0.121266981306023	ENSG00000199788	RNY3P2
ENSG00000237937	0.121265374750911	ENSG00000237937	AP000770.1.1
ENSG00000224400	0.121233585684161	ENSG00000224400	AC010880.1.1
ENSG00000234428	0.121210179871932	ENSG00000234428	RP11-666F17.1.1
ENSG00000163154	0.121209094945293	ENSG00000163154	TNFAIP8L2
ENSG00000241098	0.121200075322309	ENSG00000241098	RP11-139K4.1.1
ENSG00000242142	0.121195786969619	ENSG00000242142	RP11-5O17.2.1
ENSG00000092820	0.121128841016352	ENSG00000092820	EZR
ENSG00000240834	0.121121499344043	ENSG00000240834	IGKV1D-12
ENSG00000243977	0.121068023977723	ENSG00000243977	RP11-473P24.2.1
ENSG00000256925	0.121051857775184	ENSG00000256925	RP13-439H18.4.1
ENSG00000249289	0.121021166494138	ENSG00000249289	CTD-2272G21.1.1
ENSG00000254829	0.121014603459828	ENSG00000254829	RP11-7I15.3.1
ENSG00000258500	0.121006179180121	ENSG00000258500	CTD-2062F14.2.1
ENSG00000225444	0.120997436684747	ENSG00000225444	AC087073.1.1
ENSG00000225053	0.12096141301916	ENSG00000225053	GS1-756B1.1.1
ENSG00000231058	0.120879643036677	ENSG00000231058	AP001116.3.1
ENSG00000225614	0.120868479451542	ENSG00000225614	ZNF469
ENSG00000257725	0.120853618772692	ENSG00000257725	RP11-654D12.3.1
ENSG00000211872	0.120817160266191	ENSG00000211872	TRAJ17
ENSG00000173320	0.120728895910328	ENSG00000173320	STOX2
ENSG00000220739	0.120709008235587	ENSG00000220739	RP11-277I20.3.1
ENSG00000228013	0.120696417554259	ENSG00000228013	RP11-350G8.5.1
ENSG00000130177	0.120681201360268	ENSG00000130177	CDC16
ENSG00000248098	0.120654543691631	ENSG00000248098	BCKDHA
ENSG00000211520	0.120647586349976	ENSG00000211520	MIR216B
ENSG00000229992	0.120638623161044	ENSG00000229992	HMGB3P9
ENSG00000152061	0.120616602297226	ENSG00000152061	RABGAP1L
ENSG00000256699	0.120548503025431	ENSG00000256699	RP11-669N7.3.1
ENSG00000213480	0.120494324272437	ENSG00000213480	RP11-364P2.2.1
ENSG00000140519	0.12047192629783	ENSG00000140519	RHCG
ENSG00000241874	0.120432292726151	ENSG00000241874	TOMM22P6
ENSG00000151025	0.120340533995058	ENSG00000151025	GPR158
ENSG00000154065	0.120273794894109	ENSG00000154065	ANKRD29
ENSG00000158373	0.120246323516695	ENSG00000158373	HIST1H2BD
ENSG00000232378	0.120180041505775	ENSG00000232378	RPL29P28
ENSG00000249106	0.120140982231892	ENSG00000249106	RP11-806K15.1.1
ENSG00000235292	0.120124660974802	ENSG00000235292	RP4-796I8.1.1
ENSG00000200656	0.120102450052653	ENSG00000200656	SNORA5B
ENSG00000224834	0.120028451215458	ENSG00000224834	BTF3P9
ENSG00000251261	0.119982354325131	ENSG00000251261	RP11-560F8.1.1
ENSG00000222298	0.119923203809111	ENSG00000222298	AL031655.2
ENSG00000163214	0.119774563828133	ENSG00000163214	DHX57
ENSG00000188878	0.119690311195477	ENSG00000188878	FBF1
ENSG00000125726	0.119663152470132	ENSG00000125726	CD70
ENSG00000257074	0.1196114751557	ENSG00000257074	CTD-2518G19.1.1
ENSG00000255111	0.119598063351867	ENSG00000255111	RP11-163O19.8.1
ENSG00000162444	0.119573263484094	ENSG00000162444	RBP7
ENSG00000141736	0.11954176239859	ENSG00000141736	ERBB2
ENSG00000257493	0.119524229685598	ENSG00000257493	RP11-536C10.20.1
ENSG00000254004	0.119508171287802	ENSG00000254004	ZNF260
ENSG00000180198	0.11947835141757	ENSG00000180198	RCC1
ENSG00000234921	0.119366843896468	ENSG00000234921	RP11-85O21.5.1
ENSG00000240864	0.119315726406841	ENSG00000240864	IGKV1-16
ENSG00000223473	0.119314825727791	ENSG00000223473	GS1-124K5.3.1
ENSG00000070785	0.11930723467317	ENSG00000070785	EIF2B3
ENSG00000155761	0.119255720178043	ENSG00000155761	SPAG17
ENSG00000182552	0.119222847673991	ENSG00000182552	RWDD4
ENSG00000099795	0.119203061368645	ENSG00000099795	NDUFB7
ENSG00000256496	0.119201950989551	ENSG00000256496	RP11-955H22.4.1
ENSG00000257893	0.119120465592914	ENSG00000257893	RP11-587P21.2.1
ENSG00000170166	0.119115276086203	ENSG00000170166	HOXD4
ENSG00000203942	0.119098743486761	ENSG00000203942	C10orf62
ENSG00000231422	0.119091341375298	ENSG00000231422	RP11-80K21.3.1
ENSG00000211907	0.118914360921271	ENSG00000211907	IGHD1-26
ENSG00000006555	0.118912199480087	ENSG00000006555	TTC22
ENSG00000254052	0.118879314614179	ENSG00000254052	IGHVIII-67-4
ENSG00000242355	0.118866216207591	ENSG00000242355	AC007272.2
ENSG00000159899	0.118853462563574	ENSG00000159899	NPR2
ENSG00000168060	0.118841502268317	ENSG00000168060	NAALADL1
ENSG00000240490	0.118807791098768	ENSG00000240490	AL445163.1
ENSG00000258848	0.118782860538345	ENSG00000258848	RP11-32B5.6.1
ENSG00000241037	0.118779829943978	ENSG00000241037	AC097533.1
ENSG00000224946	0.118738932456232	ENSG00000224946	AC007312.3.1
ENSG00000211672	0.118717069902935	ENSG00000211672	IGLV4-3
ENSG00000221167	0.118684518122647	ENSG00000221167	AC008397.1
ENSG00000185813	0.118673024647361	ENSG00000185813	PCYT2
ENSG00000228999	0.118663630818023	ENSG00000228999	AC068490.1.1
ENSG00000241292	0.118658349345029	ENSG00000241292	AC002467.5.1
ENSG00000234223	0.118620436137664	ENSG00000234223	AC003988.1.1
ENSG00000109084	0.11860526252328	ENSG00000109084	TMEM97
ENSG00000214264	0.118590111152692	ENSG00000214264	RP11-356J5.5.1
ENSG00000257970	0.118574160723681	ENSG00000257970	RP11-542H1.1.1
ENSG00000243560	0.118565548164122	ENSG00000243560	AC093503.1
ENSG00000186862	0.118563058732345	ENSG00000186862	PDZD7
ENSG00000149218	0.118502319281409	ENSG00000149218	ENDOD1
ENSG00000197696	0.118456101560214	ENSG00000197696	NMB
ENSG00000238469	0.11843491360405	ENSG00000238469	AC091487.1
ENSG00000113721	0.118426295367496	ENSG00000113721	PDGFRB
ENSG00000240042	0.118345683275803	ENSG00000240042	AC098789.1.1
ENSG00000179820	0.118301917909635	ENSG00000179820	MYADM
ENSG00000230433	0.118131579715071	ENSG00000230433	RP1-20B11.2.1
ENSG00000254695	0.118099439067217	ENSG00000254695	RP11-396O20.1.1
ENSG00000228666	0.118084076469443	ENSG00000228666	KRT18P1
ENSG00000237326	0.118059260602209	ENSG00000237326	AC113608.1.1
ENSG00000250223	0.118011327328871	ENSG00000250223	EMCN-IT3
ENSG00000236844	0.117941655133447	ENSG00000236844	AC091633.2.1
ENSG00000256204	0.117923628028822	ENSG00000256204	RP11-243M5.1.1
ENSG00000101439	0.11792340922151	ENSG00000101439	CST3
ENSG00000067334	0.117889550629292	ENSG00000067334	DNTTIP2
ENSG00000166225	0.117869907343342	ENSG00000166225	FRS2
ENSG00000168079	0.117801303579209	ENSG00000168079	SCARA5
ENSG00000227712	0.117793027380432	ENSG00000227712	RP11-418J17.3.1
ENSG00000128335	0.117792136952618	ENSG00000128335	APOL2
ENSG00000232723	0.117773240412731	ENSG00000232723	AC013399.3.1
ENSG00000232892	0.117676450621352	ENSG00000232892	RP11-267N12.1.1
ENSG00000226140	0.117606971108501	ENSG00000226140	RP11-461K13.1.1
ENSG00000162676	0.117562657330066	ENSG00000162676	GFI1
ENSG00000201831	0.117557362809877	ENSG00000201831	SNORD115-1
ENSG00000122507	0.117556842309537	ENSG00000122507	BBS9
ENSG00000240996	0.117535165994391	ENSG00000240996	RP11-80H5.7.1
ENSG00000253507	0.117528925835623	ENSG00000253507	CTD-2501M5.1.1
ENSG00000136750	0.117478942760154	ENSG00000136750	GAD2
ENSG00000256655	0.117460105811	ENSG00000256655	TMEM75
ENSG00000240053	0.117404573400133	ENSG00000240053	LY6G5B
ENSG00000259130	0.11739820171534	ENSG00000259130	RP11-219E7.3.1
ENSG00000172188	0.117373191909625	ENSG00000172188	OR4C11
ENSG00000156284	0.117373191909625	ENSG00000156284	CLDN8
ENSG00000108465	0.117337330117843	ENSG00000108465	CDK5RAP3
ENSG00000211799	0.117308092584918	ENSG00000211799	TRAV19
ENSG00000225665	0.11728484073046	ENSG00000225665	SAR1P3.1
ENSG00000243307	0.117252536162701	ENSG00000243307	RP11-239L20.3.1
ENSG00000174567	0.117239454552429	ENSG00000174567	GOLT1A
ENSG00000172113	0.117206431880764	ENSG00000172113	NME6
ENSG00000252896	0.117198399583197	ENSG00000252896	AC067957.1
ENSG00000187950	0.11715577618356	ENSG00000187950	OVCH1
ENSG00000243847	0.117129478218276	ENSG00000243847	AC066692.2
ENSG00000227717	0.117087569261141	ENSG00000227717	RP11-578F21.4.1
ENSG00000259997	0.117019828524574	ENSG00000259997	IGHV3OR16-8
ENSG00000225180	0.116992985166169	ENSG00000225180	AATK-AS1
ENSG00000173826	0.116898204095019	ENSG00000173826	KCNH6
ENSG00000200185	0.116874741614511	ENSG00000200185	SNORD1C
ENSG00000105618	0.116852064751665	ENSG00000105618	PRPF31
ENSG00000214842	0.116831685660718	ENSG00000214842	RAD51AP2
ENSG00000251099	0.116817123271492	ENSG00000251099	CTD-2367A17.1.1
ENSG00000258482	0.116802252099987	ENSG00000258482	TRAV15
ENSG00000207958	0.116798210510335	ENSG00000207958	MIR137
ENSG00000211798	0.116781138378059	ENSG00000211798	TRAV18
ENSG00000238379	0.116779607848955	ENSG00000238379	RN5S103
ENSG00000204789	0.116759321496565	ENSG00000204789	ZNF204P
ENSG00000225913	0.116755202710404	ENSG00000225913	RP11-57C13.6.1
ENSG00000116117	0.11661757841166	ENSG00000116117	PARD3B
ENSG00000176566	0.116610249006464	ENSG00000176566	DCAF4L2
ENSG00000228848	0.116592876727897	ENSG00000228848	AC105402.2.1
ENSG00000068028	0.116589398462988	ENSG00000068028	RASSF1
ENSG00000241612	0.116579859980979	ENSG00000241612	RP13-585F24.1.1
ENSG00000200637	0.116559730158287	ENSG00000200637	RNU5F-3P
ENSG00000241136	0.116502780130391	ENSG00000241136	PAICSP6
ENSG00000224517	0.116487309936053	ENSG00000224517	HTR2A-AS1
ENSG00000148290	0.116480164963836	ENSG00000148290	SURF1
ENSG00000228719	0.116475630604877	ENSG00000228719	RP5-1119A7.14.1
ENSG00000213859	0.116424757830172	ENSG00000213859	KCTD11
ENSG00000148908	0.116418754909356	ENSG00000148908	RGS10
ENSG00000052723	0.116411349808599	ENSG00000052723	SIKE1
ENSG00000231599	0.116407773053647	ENSG00000231599	RP11-445P19.1.1
ENSG00000203321	0.116375047694287	ENSG00000203321	RP11-197P3.4.1
ENSG00000251034	0.11635861549966	ENSG00000251034	RP11-582J16.4.1
ENSG00000222806	0.116345622187945	ENSG00000222806	RN5S225
ENSG00000248019	0.116344460469854	ENSG00000248019	FAM13A-AS1
ENSG00000130803	0.116331290146397	ENSG00000130803	ZNF317
ENSG00000224083	0.1162994829104	ENSG00000224083	RP11-39K24.4.1
ENSG00000250862	0.116296360098042	ENSG00000250862	HMGB1P29
ENSG00000231176	0.116284651681154	ENSG00000231176	RP4-811H24.10.1
ENSG00000242958	0.116180416763118	ENSG00000242958	RP11-662B19.1.1
ENSG00000091651	0.11616481164996	ENSG00000091651	ORC6
ENSG00000170929	0.116162922331217	ENSG00000170929	OR1M1
ENSG00000234962	0.116083780727194	ENSG00000234962	RP11-69C17.1.1
ENSG00000249654	0.116010010428707	ENSG00000249654	VN1R104P
ENSG00000231536	0.116008853987295	ENSG00000231536	AC123886.2.1
ENSG00000216913	0.115964821392906	ENSG00000216913	RP4-753D5.3.1
ENSG00000243019	0.115885773964953	ENSG00000243019	AL160059.1
ENSG00000253649	0.115874264513755	ENSG00000253649	RP11-981G7.4.1
ENSG00000226715	0.115873531680406	ENSG00000226715	RP11-411H5.1.1
ENSG00000239426	0.115826392035883	ENSG00000239426	OR8F1P
ENSG00000143578	0.115801310843641	ENSG00000143578	CREB3L4
ENSG00000221284	0.115793460870161	ENSG00000221284	AL591424.1
ENSG00000079150	0.115778256739134	ENSG00000079150	FKBP7
ENSG00000186807	0.115772586928557	ENSG00000186807	ANXA8L2
ENSG00000260808	0.115759672069117	ENSG00000260808	CTD-2007L18.5.1
ENSG00000106701	0.115714832045604	ENSG00000106701	FSD1L
ENSG00000224484	0.115692556066084	ENSG00000224484	RP11-548K12.4.1
ENSG00000259613	0.115687409614027	ENSG00000259613	RP13-608F4.6.1
ENSG00000180264	0.115669981646385	ENSG00000180264	GPR144
ENSG00000234788	0.115651523285641	ENSG00000234788	RP13-16H11.6.1
ENSG00000224458	0.115642228898401	ENSG00000224458	GUSBP6
ENSG00000165309	0.115602577834642	ENSG00000165309	ARMC3
ENSG00000159314	0.115585340335968	ENSG00000159314	ARHGAP27
ENSG00000151023	0.115479028876941	ENSG00000151023	ENKUR
ENSG00000233129	0.115478378476383	ENSG00000233129	RP5-837O21.2.1
ENSG00000254838	0.11546772083753	ENSG00000254838	GVINP1
ENSG00000188425	0.115464885567187	ENSG00000188425	NANOS2
ENSG00000260377	0.115460843701313	ENSG00000260377	RP11-646E18.4.1
ENSG00000236850	0.115449976934367	ENSG00000236850	LL22NC03-80A10.6.1
ENSG00000254433	0.115449423898829	ENSG00000254433	RP11-677I18.3.1
ENSG00000106733	0.115384793009852	ENSG00000106733	C9orf95
ENSG00000206908	0.115365707276192	ENSG00000206908	U1
ENSG00000211809	0.115358327252693	ENSG00000211809	TRAV27
ENSG00000199914	0.11533525754602	ENSG00000199914	SNORD114-16
ENSG00000260874	0.115330484772386	ENSG00000260874	RP11-715J22.4.1
ENSG00000118246	0.115318766274925	ENSG00000118246	FASTKD2
ENSG00000232383	0.115249259466228	ENSG00000232383	AC010677.5.1
ENSG00000242208	0.1152446983331	ENSG00000242208	RPL5P29
ENSG00000253860	0.115177458966761	ENSG00000253860	IGKV3-34
ENSG00000259052	0.11517598486641	ENSG00000259052	AL157871.2.1
ENSG00000231934	0.115170437133862	ENSG00000231934	RP4-610C12.1.1
ENSG00000229162	0.115114362904485	ENSG00000229162	RP11-84D1.1.1
ENSG00000172667	0.115095410676666	ENSG00000172667	ZMAT3
ENSG00000249353	0.115075443214094	ENSG00000249353	RP11-65F13.1.1
ENSG00000240058	0.114978646688893	ENSG00000240058	ARGFXP1
ENSG00000164828	0.114970611604521	ENSG00000164828	SUN1
ENSG00000224497	0.114969389422767	ENSG00000224497	RPL36P4
ENSG00000257586	0.114936079246823	ENSG00000257586	RP11-554L12.3.1
ENSG00000238944	0.114819271968546	ENSG00000238944	SNORD5
ENSG00000237633	0.114795881152483	ENSG00000237633	AC104623.2.1
ENSG00000233275	0.114768665566934	ENSG00000233275	AC009238.8.1
ENSG00000101752	0.114717687620458	ENSG00000101752	MIB1
ENSG00000251942	0.114681275210699	ENSG00000251942	SCARNA16
ENSG00000143537	0.114679677668973	ENSG00000143537	ADAM15
ENSG00000251489	0.11465973041717	ENSG00000251489	RP11-736K12.1.1
ENSG00000228769	0.114649243531615	ENSG00000228769	RP4-635O5.1.1
ENSG00000233838	0.114635209466661	ENSG00000233838	DPH3P1
ENSG00000244355	0.114625272871002	ENSG00000244355	LY6G6D
ENSG00000136861	0.114616733103029	ENSG00000136861	CDK5RAP2
ENSG00000028839	0.114591859850111	ENSG00000028839	TBPL1
ENSG00000233228	0.114494686995488	ENSG00000233228	LPCAT2BP
ENSG00000199354	0.114480562154375	ENSG00000199354	RN5S273
ENSG00000257128	0.114472222086961	ENSG00000257128	RP11-2A1.1.1
ENSG00000232072	0.114429743034689	ENSG00000232072	AC004901.1.1
ENSG00000168830	0.114425672558755	ENSG00000168830	HTR1E
ENSG00000134216	0.114421876793018	ENSG00000134216	CHIA
ENSG00000228636	0.114416801288625	ENSG00000228636	RP5-1051H14.2.1
ENSG00000223896	0.114388450564257	ENSG00000223896	CCNJP2
ENSG00000255690	0.114387376429867	ENSG00000255690	AC005013.1
ENSG00000177369	0.114316194213507	ENSG00000177369	RP1-62O9.3.1
ENSG00000223010	0.114298287314985	ENSG00000223010	MIR1914
ENSG00000232028	0.1142746841295	ENSG00000232028	AC007391.2.1
ENSG00000252385	0.114268472848693	ENSG00000252385	RNU6-68
ENSG00000239323	0.114267582239794	ENSG00000239323	CTD-2213F21.1.1
ENSG00000229014	0.114237911713262	ENSG00000229014	RPL30P13
ENSG00000074054	0.114186202851599	ENSG00000074054	CLASP1
ENSG00000225652	0.114176587704627	ENSG00000225652	RP11-619F23.2.1
ENSG00000255069	0.114160887674008	ENSG00000255069	RP11-145O15.3.1
ENSG00000229247	0.114159333239155	ENSG00000229247	RP11-492M19.3.1
ENSG00000225217	0.114106003272004	ENSG00000225217	HSPA7
ENSG00000213559	0.114097533156382	ENSG00000213559	RP11-115A15.3.1
ENSG00000239962	0.114094931243101	ENSG00000239962	RNY5P2
ENSG00000234083	0.114079308670058	ENSG00000234083	AJ006995.3.1
ENSG00000233473	0.114067363237537	ENSG00000233473	RP11-520H16.4.1
ENSG00000260052	0.11406104278523	ENSG00000260052	CTC-527H23.3.1
ENSG00000230325	0.114021075240484	ENSG00000230325	RP11-385F5.4.1
ENSG00000116668	0.113994915998788	ENSG00000116668	SWT1
ENSG00000108669	0.11399330373671	ENSG00000108669	CYTH1
ENSG00000197403	0.113985645482026	ENSG00000197403	OR6N1
ENSG00000258027	0.113956272284159	ENSG00000258027	RP11-597A11.1.1
ENSG00000173080	0.113953535290093	ENSG00000173080	RXFP4
ENSG00000232187	0.113948816937422	ENSG00000232187	FTH1P7
ENSG00000231092	0.113938107185966	ENSG00000231092	AC012513.6.1
ENSG00000105171	0.11393763122186	ENSG00000105171	POP4
ENSG00000221321	0.113926511045014	ENSG00000221321	AC016764.1
ENSG00000182512	0.113901761499437	ENSG00000182512	GLRX5
ENSG00000256176	0.113875976028012	ENSG00000256176	RP11-627K11.3.1
ENSG00000242810	0.113866642475235	ENSG00000242810	RP11-312P21.1.1
ENSG00000218577	0.113855582966315	ENSG00000218577	RP3-416J7.1.1
ENSG00000205704	0.113810393757894	ENSG00000205704	CTA-250D10.15.1
ENSG00000254761	0.113792791994186	ENSG00000254761	RP11-672A2.1.1
ENSG00000235572	0.11375655240628	ENSG00000235572	RP11-555H7.2.1
ENSG00000108785	0.11374507966538	ENSG00000108785	HSD17B1P1
ENSG00000172795	0.113742203776335	ENSG00000172795	DCP2
ENSG00000076108	0.113674612470302	ENSG00000076108	BAZ2A
ENSG00000259115	0.113619952686055	ENSG00000259115	CTD-2540L5.5.1
ENSG00000179051	0.113612526682683	ENSG00000179051	RCC2
ENSG00000180806	0.113581435438504	ENSG00000180806	HOXC9
ENSG00000236965	0.113507524347018	ENSG00000236965	OR52N3P
ENSG00000239070	0.113505552056119	ENSG00000239070	MIR1299
ENSG00000201042	0.113492218070287	ENSG00000201042	SNORA38
ENSG00000240795	0.113477495933876	ENSG00000240795	AP003461.4
ENSG00000232604	0.113462476171395	ENSG00000232604	AC010967.3.1
ENSG00000241043	0.113444420420755	ENSG00000241043	TIGD1L2
ENSG00000236907	0.113432282892089	ENSG00000236907	RP11-548K12.3.1
ENSG00000253561	0.113428079308205	ENSG00000253561	CTD-2588J1.1.1
ENSG00000233606	0.113419180545239	ENSG00000233606	OR6C66P
ENSG00000232228	0.113399560616014	ENSG00000232228	RP11-77O7.1.1
ENSG00000231203	0.113371848409353	ENSG00000231203	KRT8P10
ENSG00000115875	0.113296680059977	ENSG00000115875	SRSF7
ENSG00000213717	0.113288763304318	ENSG00000213717	AC004692.5.1
ENSG00000104341	0.113187043165885	ENSG00000104341	LAPTM4B
ENSG00000207688	0.113184711195222	ENSG00000207688	MIR548D2
ENSG00000164674	0.113181173895324	ENSG00000164674	SYTL3
ENSG00000234896	0.11317369187152	ENSG00000234896	AC007881.6.1
ENSG00000168040	0.113165079966647	ENSG00000168040	FADD
ENSG00000128185	0.113156324138097	ENSG00000128185	DGCR6L
ENSG00000174156	0.113125609020559	ENSG00000174156	GSTA3
ENSG00000177462	0.113104120560356	ENSG00000177462	OR2T8
ENSG00000221567	0.113098995585969	ENSG00000221567	AF228730.2
ENSG00000225273	0.113095641153379	ENSG00000225273	UBE2Q2P2
ENSG00000197584	0.113073461848863	ENSG00000197584	KCNMB2
ENSG00000218823	0.113070916134245	ENSG00000218823	PAPOLB
ENSG00000221548	0.113065328728653	ENSG00000221548	MIR1283-2
ENSG00000236237	0.113065328728653	ENSG00000236237	LTB
ENSG00000150867	0.113051283631151	ENSG00000150867	PIP4K2A
ENSG00000244067	0.113015870740399	ENSG00000244067	GSTA2
ENSG00000232157	0.113011794303851	ENSG00000232157	RP1-187N21.2.1
ENSG00000234604	0.113006958618437	ENSG00000234604	RP1-206D15.5.1
ENSG00000132846	0.112974764683831	ENSG00000132846	ZBED3
ENSG00000177191	0.112968564006077	ENSG00000177191	B3GNT8
ENSG00000182759	0.112912231537805	ENSG00000182759	MAFA
ENSG00000111602	0.112910746408213	ENSG00000111602	TIMELESS
ENSG00000197263	0.112880956269354	ENSG00000197263	OR8D2
ENSG00000239880	0.112802835795626	ENSG00000239880	RP11-420J11.1.1
ENSG00000249115	0.112765318942339	ENSG00000249115	HAUS5
ENSG00000184009	0.112740570093465	ENSG00000184009	ACTG1
ENSG00000261194	0.112734051744261	ENSG00000261194	RP11-704C2.1.1
ENSG00000238828	0.112707744151023	ENSG00000238828	hsa-mir-1974
ENSG00000160973	0.112707608194806	ENSG00000160973	FOXH1
ENSG00000081479	0.112702416917836	ENSG00000081479	LRP2
ENSG00000235903	0.11267624387761	ENSG00000235903	CPB2-AS1
ENSG00000042493	0.112661015713331	ENSG00000042493	CAPG
ENSG00000229450	0.11261091001471	ENSG00000229450	AC110373.1
ENSG00000168646	0.112512133325786	ENSG00000168646	AXIN2
ENSG00000235217	0.112494879172757	ENSG00000235217	TSPY26P
ENSG00000250802	0.112466639882094	ENSG00000250802	CTC-564N23.3.1
ENSG00000248803	0.112458922030568	ENSG00000248803	RP11-287J9.1.1
ENSG00000199143	0.112448238299164	ENSG00000199143	MIR373
ENSG00000237666	0.112436758679314	ENSG00000237666	AC108868.3.1
ENSG00000240432	0.112400410424696	ENSG00000240432	KRTAP13-3
ENSG00000187714	0.11239849424594	ENSG00000187714	SLC18A3
ENSG00000185666	0.112393695888232	ENSG00000185666	SYN3
ENSG00000228445	0.112375812281629	ENSG00000228445	UGT1A2P
ENSG00000252492	0.112360933192725	ENSG00000252492	AE000658.1
ENSG00000234903	0.112333117468416	ENSG00000234903	AC133104.2.1
ENSG00000257302	0.112332878192069	ENSG00000257302	FAHD2P1
ENSG00000118432	0.112294693913833	ENSG00000118432	CNR1
ENSG00000199483	0.112243278496153	ENSG00000199483	U4
ENSG00000141497	0.112242862687143	ENSG00000141497	ZMYND15
ENSG00000226099	0.112229797215762	ENSG00000226099	RP11-544L8__B.2.1
ENSG00000176290	0.112222570078201	ENSG00000176290	OR4K3P.1
ENSG00000179331	0.112210002491642	ENSG00000179331	RAB39A
ENSG00000251433	0.112189232110156	ENSG00000251433	RP11-540E16.1.1
ENSG00000212626	0.112130626201328	ENSG00000212626	SNORA48
ENSG00000170631	0.112104073483625	ENSG00000170631	ZNF16
ENSG00000104824	0.112018257229679	ENSG00000104824	HNRNPL
ENSG00000228703	0.112001684734618	ENSG00000228703	RP5-1160K1.6.1
ENSG00000166900	0.111987716419788	ENSG00000166900	STX3
ENSG00000239275	0.111986967651138	ENSG00000239275	RP4-675G8.2.1
ENSG00000167104	0.111979222633005	ENSG00000167104	BPIFB6
ENSG00000117682	0.111961798889926	ENSG00000117682	DHDDS
ENSG00000211841	0.111942398916296	ENSG00000211841	TRAJ48
ENSG00000176422	0.111938458901063	ENSG00000176422	SPRYD4
ENSG00000237267	0.111922001225565	ENSG00000237267	RP11-181F12.1.1
ENSG00000246575	0.111899664036263	ENSG00000246575	AC093162.5.1
ENSG00000105619	0.111840501056268	ENSG00000105619	TFPT
ENSG00000248015	0.111837816336991	ENSG00000248015	AC005329.7.1
ENSG00000243879	0.111834463977884	ENSG00000243879	AP003550.11
ENSG00000021355	0.111813939844903	ENSG00000021355	SERPINB1
ENSG00000237986	0.111800765586416	ENSG00000237986	RP1-33E13.1.1
ENSG00000252331	0.111786926941172	ENSG00000252331	AP002812.1
ENSG00000251499	0.111761315214903	ENSG00000251499	RP11-420G6.3.1
ENSG00000130921	0.111759700177513	ENSG00000130921	C12orf65
ENSG00000214581	0.111755610313383	ENSG00000214581	RP11-80F22.10.1
ENSG00000235429	0.111742947306517	ENSG00000235429	AC083875.2.1
ENSG00000171314	0.111741884980273	ENSG00000171314	PGAM1
ENSG00000104763	0.111724476976447	ENSG00000104763	ASAH1
ENSG00000211671	0.111717983147847	ENSG00000211671	IGLV2-8
ENSG00000233278	0.111716375779406	ENSG00000233278	RPS26P2
ENSG00000228191	0.111635403641683	ENSG00000228191	RP11-345I18.6.1
ENSG00000167595	0.11160762162077	ENSG00000167595	C19orf55
ENSG00000217019	0.111567995393191	ENSG00000217019	RP11-721G11.1.1
ENSG00000224839	0.111546416244004	ENSG00000224839	AC093698.2.1
ENSG00000182156	0.111510196436087	ENSG00000182156	ENPP7
ENSG00000252169	0.111475196435085	ENSG00000252169	RN5S200
ENSG00000226587	0.111469072763444	ENSG00000226587	RP5-905H7.9.1
ENSG00000228816	0.111435035955637	ENSG00000228816	AK3P5
ENSG00000229754	0.111418401825708	ENSG00000229754	CXCR2P1
ENSG00000259044	0.111393632118474	ENSG00000259044	RP11-789A21.1.1
ENSG00000147573	0.111350936491415	ENSG00000147573	TRIM55
ENSG00000181609	0.111344367756383	ENSG00000181609	OR52D1
ENSG00000178429	0.11134010062559	ENSG00000178429	RPS3AP5
ENSG00000237119	0.111302755314525	ENSG00000237119	RP11-305P22.5.1
ENSG00000120242	0.111262106979747	ENSG00000120242	IFNA8
ENSG00000225557	0.111260550773332	ENSG00000225557	Z95114.6.1
ENSG00000250111	0.111230565433448	ENSG00000250111	AC107982.4.1
ENSG00000213604	0.111211534419079	ENSG00000213604	RP11-444K7.8.1
ENSG00000004139	0.111207451501005	ENSG00000004139	SARM1
ENSG00000240682	0.111167554121781	ENSG00000240682	ISY1
ENSG00000179409	0.111144170639875	ENSG00000179409	GEMIN4
ENSG00000101188	0.111131861215101	ENSG00000101188	NTSR1
ENSG00000235734	0.111097134816599	ENSG00000235734	HMGN1P36
ENSG00000241172	0.111082518753608	ENSG00000241172	AC005932.1
ENSG00000086548	0.111060455853544	ENSG00000086548	CEACAM6
ENSG00000185701	0.111052054971103	ENSG00000185701	OR5M5P
ENSG00000243402	0.111047068078835	ENSG00000243402	RP11-473O4.1.1
ENSG00000131558	0.111037792493794	ENSG00000131558	EXOC4
ENSG00000256591	0.111001007729004	ENSG00000256591	RP11-286N22.8.1
ENSG00000225495	0.110979676372777	ENSG00000225495	RP11-17E13.3.1
ENSG00000183831	0.110946177711589	ENSG00000183831	ANKRD45
ENSG00000203876	0.110920592233914	ENSG00000203876	RP11-451M19.3.1
ENSG00000237400	0.110915764247838	ENSG00000237400	AC006960.7.1
ENSG00000229206	0.110914751527578	ENSG00000229206	RP11-397O4.1.1
ENSG00000158714	0.11090516848033	ENSG00000158714	SLAMF8
ENSG00000251609	0.110853950794183	ENSG00000251609	SETP12
ENSG00000224846	0.11084265043897	ENSG00000224846	RP1-90J20.8.1
ENSG00000239530	0.110841682279044	ENSG00000239530	AC114498.1
ENSG00000143543	0.110819994067458	ENSG00000143543	JTB
ENSG00000232260	0.110803416635919	ENSG00000232260	BTF3L4P1
ENSG00000214782	0.110785233231579	ENSG00000214782	MS4A18
ENSG00000104415	0.110769126613504	ENSG00000104415	WISP1
ENSG00000259054	0.110767448203903	ENSG00000259054	AE000662.93.1
ENSG00000226782	0.11074580929054	ENSG00000226782	RP11-706D8.3.1
ENSG00000252906	0.11072781655427	ENSG00000252906	SCARNA3
ENSG00000254136	0.11066658720302	ENSG00000254136	RP11-546K22.2.1
ENSG00000251591	0.110642819712804	ENSG00000251591	CTD-2197M16.1.1
ENSG00000198520	0.110630180512289	ENSG00000198520	C1orf228
ENSG00000173621	0.110575560690674	ENSG00000173621	LRFN4
ENSG00000236533	0.110539120536533	ENSG00000236533	AC009413.2.1
ENSG00000235101	0.1105252511999	ENSG00000235101	SETP9
ENSG00000184148	0.110520102803093	ENSG00000184148	SPRR4
ENSG00000238090	0.110487191897892	ENSG00000238090	AC006195.2.1
ENSG00000255346	0.110485375493248	ENSG00000255346	NOX5
ENSG00000233154	0.110484032022191	ENSG00000233154	RP4-655J12.4.1
ENSG00000151151	0.110456637739486	ENSG00000151151	IPMK
ENSG00000064607	0.110444953697363	ENSG00000064607	SUGP2
ENSG00000159063	0.110387024263297	ENSG00000159063	ALG8
ENSG00000155749	0.110329290361108	ENSG00000155749	ALS2CR12
ENSG00000164327	0.110321791182277	ENSG00000164327	RICTOR
ENSG00000251013	0.110274131388541	ENSG00000251013	GAPDHP62
ENSG00000162456	0.110269671451748	ENSG00000162456	KNCN
ENSG00000201675	0.110265834055735	ENSG00000201675	SNORD32A
ENSG00000115828	0.110239699699632	ENSG00000115828	QPCT
ENSG00000257021	0.110226718435759	ENSG00000257021	RP11-983C2.4.1
ENSG00000143158	0.110201463945174	ENSG00000143158	BRP44
ENSG00000249937	0.11019341732035	ENSG00000249937	RP11-454P21.1.1
ENSG00000235741	0.11019174283113	ENSG00000235741	RP5-866L20.1.1
ENSG00000251891	0.11018748164401	ENSG00000251891	RNU7-79P
ENSG00000238228	0.110178919628925	ENSG00000238228	AC004967.11.1
ENSG00000233816	0.110142177023539	ENSG00000233816	IFNA13
ENSG00000143839	0.110141813365913	ENSG00000143839	REN
ENSG00000196550	0.110141541957364	ENSG00000196550	FAM72A
ENSG00000250296	0.110102680117182	ENSG00000250296	RP11-321E2.9.1
ENSG00000162951	0.110101338340483	ENSG00000162951	LRRTM1
ENSG00000229183	0.110087358452914	ENSG00000229183	PGA4
ENSG00000213416	0.110076465040768	ENSG00000213416	KRTAP4-12
ENSG00000167981	0.110062264327254	ENSG00000167981	ZNF597
ENSG00000244370	0.110045166762771	ENSG00000244370	AL353147.5
ENSG00000221221	0.11003422548731	ENSG00000221221	AL139815.1
ENSG00000237238	0.11001671388371	ENSG00000237238	RP11-236F9.4.1
ENSG00000170920	0.110008158249501	ENSG00000170920	OR7G3
ENSG00000254757	0.109991659021208	ENSG00000254757	RP13-726E6.1.1
ENSG00000246582	0.109909740909506	ENSG00000246582	RP11-1149O23.3.1
ENSG00000110427	0.109886343168667	ENSG00000110427	C11orf41
ENSG00000198797	0.109875242257886	ENSG00000198797	FAM5B
ENSG00000231254	0.109874163260338	ENSG00000231254	AC093381.1.1
ENSG00000242446	0.10986793506354	ENSG00000242446	AL513546.1
ENSG00000258585	0.109848126365489	ENSG00000258585	RP11-928F19.2.1
ENSG00000241715	0.109827836240382	ENSG00000241715	AC104641.1
ENSG00000230383	0.109803985105589	ENSG00000230383	AC009245.3.1
ENSG00000184672	0.10977207337127	ENSG00000184672	RALYL
ENSG00000240515	0.109714290400266	ENSG00000240515	AL592047.1
ENSG00000244521	0.109691813138637	ENSG00000244521	AL359180.1
ENSG00000136044	0.109638593527561	ENSG00000136044	APPL2
ENSG00000163705	0.109624755354459	ENSG00000163705	C3orf24
ENSG00000255364	0.109612924357569	ENSG00000255364	RP11-94A24.1.1
ENSG00000177586	0.109601893776179	ENSG00000177586	RP11-113C12.5.1
ENSG00000241728	0.109549095521001	ENSG00000241728	AP001062.8.1
ENSG00000242855	0.109539168239488	ENSG00000242855	AC072061.1
ENSG00000189195	0.10951640773082	ENSG00000189195	BTBD8
ENSG00000239692	0.109496975908485	ENSG00000239692	AL117351.1
ENSG00000106086	0.109476878953183	ENSG00000106086	PLEKHA8
ENSG00000242965	0.10943781410752	ENSG00000242965	AC022861.5
ENSG00000076258	0.109434766542799	ENSG00000076258	FMO4
ENSG00000174417	0.109430899107575	ENSG00000174417	TRHR
ENSG00000226206	0.109409556091707	ENSG00000226206	RP5-1050E16.2.1
ENSG00000139194	0.109401299942741	ENSG00000139194	RBP5
ENSG00000197070	0.109320019512102	ENSG00000197070	ARRDC1
ENSG00000237017	0.109292269462091	ENSG00000237017	AC012314.8.1
ENSG00000183850	0.109274486135172	ENSG00000183850	ZNF730
ENSG00000187170	0.109272700535282	ENSG00000187170	LCE4A
ENSG00000150783	0.109272532551241	ENSG00000150783	TEX12
ENSG00000138031	0.109272066112077	ENSG00000138031	ADCY3
ENSG00000228438	0.109264336722603	ENSG00000228438	RP5-859I17.2.1
ENSG00000154027	0.109245518013031	ENSG00000154027	AK5
ENSG00000216020	0.109236519466922	ENSG00000216020	AC026320.1
ENSG00000005102	0.109202372562179	ENSG00000005102	MEOX1
ENSG00000227462	0.109143581245548	ENSG00000227462	RP11-108B14.4.1
ENSG00000129204	0.109133527758572	ENSG00000129204	USP6
ENSG00000219448	0.109128496200446	ENSG00000219448	RP11-193H22.2.1
ENSG00000253617	0.10910670798604	ENSG00000253617	RP11-443C10.3.1
ENSG00000164402	0.109093866358265	ENSG00000164402	SEPT8
ENSG00000139180	0.109090989413435	ENSG00000139180	NDUFA9
ENSG00000244586	0.109085689072269	ENSG00000244586	WNT5A-AS1
ENSG00000255427	0.109085563305757	ENSG00000255427	RP11-350D17.2.1
ENSG00000135299	0.109081157934969	ENSG00000135299	ANKRD6
ENSG00000235100	0.109030123426606	ENSG00000235100	RP11-80H5.4.1
ENSG00000215700	0.109010931200127	ENSG00000215700	BX511012.2
ENSG00000260367	0.109004276580249	ENSG00000260367	RP11-264B17.4.1
ENSG00000253912	0.108981281568214	ENSG00000253912	RP11-402L5.2.1
ENSG00000213250	0.108918023557328	ENSG00000213250	RBMS2P1
ENSG00000256906	0.108889795667285	ENSG00000256906	RP11-474D1.2.1
ENSG00000256128	0.108839709946	ENSG00000256128	RP11-173C20.2.1
ENSG00000240783	0.108831090144082	ENSG00000240783	AL353736.1
ENSG00000237593	0.108828627709933	ENSG00000237593	RP11-317B3.2.1
ENSG00000229691	0.108823688047057	ENSG00000229691	RP11-21N7.2.1
ENSG00000099860	0.108787880661008	ENSG00000099860	GADD45B
ENSG00000176515	0.108774880640553	ENSG00000176515	AL033381.1
ENSG00000229442	0.108754384019755	ENSG00000229442	AP001793.1.1
ENSG00000169717	0.108737475717734	ENSG00000169717	ACTRT2
ENSG00000261738	0.108737004862396	ENSG00000261738	RP11-945C19.1.1
ENSG00000091583	0.108734628297077	ENSG00000091583	APOH
ENSG00000155428	0.108719740331078	ENSG00000155428	TRIM74
ENSG00000222626	0.10871509149254	ENSG00000222626	U2
ENSG00000259676	0.108689334704201	ENSG00000259676	RP11-343B18.2.1
ENSG00000126088	0.108664543051886	ENSG00000126088	UROD
ENSG00000211881	0.108651092423112	ENSG00000211881	TRAJ8
ENSG00000169045	0.108638478271495	ENSG00000169045	HNRNPH1
ENSG00000224718	0.10860722158027	ENSG00000224718	RP11-222A5.1.1
ENSG00000239005	0.108591327677688	ENSG00000239005	ACA64
ENSG00000240601	0.108577394773485	ENSG00000240601	CTD-2501O3.1.1
ENSG00000233601	0.108569112565936	ENSG00000233601	NCOR1P3
ENSG00000233938	0.10854781021115	ENSG00000233938	PPP1R26P3
ENSG00000261065	0.108512308537216	ENSG00000261065	RP11-74C13.4.1
ENSG00000257727	0.108448868505053	ENSG00000257727	CNPY2
ENSG00000225648	0.108432677907238	ENSG00000225648	SBDSP1
ENSG00000254599	0.108423171353188	ENSG00000254599	RP11-115E19.1.1
ENSG00000077312	0.108419102533088	ENSG00000077312	SNRPA
ENSG00000240851	0.108393560412425	ENSG00000240851	AL139188.2
ENSG00000239283	0.108374852309016	ENSG00000239283	AC025283.2
ENSG00000188439	0.108372205725513	ENSG00000188439	OR4P1P
ENSG00000110075	0.108369587046095	ENSG00000110075	PPP6R3
ENSG00000240419	0.108365483437588	ENSG00000240419	RP11-545E8.1.1
ENSG00000248867	0.108364060125121	ENSG00000248867	CTD-2128F4.1.1
ENSG00000224445	0.108358384070909	ENSG00000224445	RP11-413P11.1.1
ENSG00000216206	0.108290224398704	ENSG00000216206	AF228730.1
ENSG00000202386	0.108289067614654	ENSG00000202386	RN5S211
ENSG00000230124	0.108255319869583	ENSG00000230124	RP5-1180C10.2.1
ENSG00000236837	0.108223643698548	ENSG00000236837	AC139712.4.1
ENSG00000172183	0.108217228433303	ENSG00000172183	ISG20
ENSG00000136868	0.108210675389635	ENSG00000136868	SLC31A1
ENSG00000153187	0.108210609035243	ENSG00000153187	HNRNPU
ENSG00000124802	0.1081957098558	ENSG00000124802	EEF1E1
ENSG00000226366	0.108192259684663	ENSG00000226366	AC097463.1.1
ENSG00000118873	0.108189956537229	ENSG00000118873	RAB3GAP2
ENSG00000207562	0.108173955671611	ENSG00000207562	MIR34C
ENSG00000231328	0.108164937724829	ENSG00000231328	AC003087.4.1
ENSG00000207767	0.108156807268702	ENSG00000207767	MIR516A1
ENSG00000005020	0.108082829028624	ENSG00000005020	SKAP2
ENSG00000224194	0.10807897412243	ENSG00000224194	AC008278.3.1
ENSG00000255461	0.108018626685649	ENSG00000255461	OR8I1P
ENSG00000257045	0.108009528621722	ENSG00000257045	RP11-486F17.1.1
ENSG00000227056	0.107959329077873	ENSG00000227056	RP11-418J17.2.1
ENSG00000249049	0.10795770323823	ENSG00000249049	RP11-763F8.1.1
ENSG00000167766	0.107955350355485	ENSG00000167766	ZNF83
ENSG00000207972	0.107925166303424	ENSG00000207972	MIR638
ENSG00000233143	0.107865850052014	ENSG00000233143	AC009492.1.1
ENSG00000253184	0.107864750880085	ENSG00000253184	RP11-13N12.2.1
ENSG00000251266	0.107835615081546	ENSG00000251266	RP11-340A13.2.1
ENSG00000088727	0.107829234582137	ENSG00000088727	KIF9
ENSG00000215644	0.107822944190408	ENSG00000215644	GCGR
ENSG00000214070	0.107818663453051	ENSG00000214070	AC011999.1.1
ENSG00000154721	0.10781122987508	ENSG00000154721	JAM2
ENSG00000166828	0.107805845353367	ENSG00000166828	SCNN1G
ENSG00000249392	0.107799201429826	ENSG00000249392	RP11-725D20.1.1
ENSG00000253426	0.107798830632542	ENSG00000253426	RP11-10A14.4.1
ENSG00000235965	0.107798686579445	ENSG00000235965	AP000431.1.1
ENSG00000255443	0.107781667233511	ENSG00000255443	RP1-68D18.4.1
ENSG00000239961	0.107730943501152	ENSG00000239961	LILRA4
ENSG00000216011	0.107727124484155	ENSG00000216011	AC007682.1
ENSG00000100234	0.107703265325936	ENSG00000100234	TIMP3
ENSG00000216621	0.107700165205577	ENSG00000216621	RP11-244K5.4.1
ENSG00000214719	0.107682340308416	ENSG00000214719	LRRC37BP1
ENSG00000183206	0.10767373371252	ENSG00000183206	POTEC
ENSG00000223581	0.107631361712495	ENSG00000223581	RP11-393K12.2.1
ENSG00000211876	0.107576987662396	ENSG00000211876	TRAJ13
ENSG00000253795	0.107576987662396	ENSG00000253795	MTND1P5
ENSG00000211858	0.107576987662396	ENSG00000211858	TRAJ31
ENSG00000260826	0.107553257598056	ENSG00000260826	RP11-95O2.1.1
ENSG00000230526	0.107530588897161	ENSG00000230526	RP11-472G21.2.1
ENSG00000164509	0.107512691913145	ENSG00000164509	IL31RA
ENSG00000249203	0.107507259348009	ENSG00000249203	RP11-473L15.3.1
ENSG00000178162	0.107486918654242	ENSG00000178162	AC140481.1.1
ENSG00000228107	0.107455383467056	ENSG00000228107	AP000692.9.1
ENSG00000182310	0.107410458507061	ENSG00000182310	LINC00085
ENSG00000242707	0.107405850353221	ENSG00000242707	AP001525.2
ENSG00000260620	0.10739994052361	ENSG00000260620	RP11-883G14.4.1
ENSG00000211728	0.107392731354532	ENSG00000211728	TRBV5-6
ENSG00000175745	0.107345089767823	ENSG00000175745	NR2F1
ENSG00000066654	0.107342200180969	ENSG00000066654	THUMPD1
ENSG00000147606	0.107334929677375	ENSG00000147606	SLC26A7
ENSG00000222378	0.107333239634209	ENSG00000222378	RN5S44
ENSG00000257938	0.107316720459311	ENSG00000257938	AC005895.4.1
ENSG00000211769	0.107310066070825	ENSG00000211769	TRBJ2-5
ENSG00000235180	0.107307301745756	ENSG00000235180	RP11-422P15.3.1
ENSG00000117523	0.107276687740732	ENSG00000117523	PRRC2C
ENSG00000221779	0.107238902413794	ENSG00000221779	AL590403.1
ENSG00000105426	0.107224803895041	ENSG00000105426	PTPRS
ENSG00000234484	0.107217869285816	ENSG00000234484	VNN2-AS1
ENSG00000199082	0.10720208391127	ENSG00000199082	MIR342
ENSG00000214988	0.107192177271153	ENSG00000214988	RPL7AP26
ENSG00000250515	0.107187357241271	ENSG00000250515	RP11-515C16.7.1
ENSG00000198093	0.107184303514703	ENSG00000198093	ZNF649
ENSG00000229419	0.107181732836567	ENSG00000229419	RALGAPA1P
ENSG00000254282	0.107157413392891	ENSG00000254282	RP11-373N22.4.1
ENSG00000231925	0.107135894436828	ENSG00000231925	TAPBP
ENSG00000256276	0.107106764461622	ENSG00000256276	RP5-916L7.2.1
ENSG00000258324	0.10709923319466	ENSG00000258324	RP11-536C10.22.1
ENSG00000141569	0.107087615890147	ENSG00000141569	TRIM65
ENSG00000258259	0.107081771271525	ENSG00000258259	CR759761.2
ENSG00000213949	0.10701355515442	ENSG00000213949	ITGA1
ENSG00000230014	0.107009880384652	ENSG00000230014	RP4-660B20.1.1
ENSG00000214331	0.107002531856051	ENSG00000214331	RP11-252A24.2.1
ENSG00000260470	0.106993605286326	ENSG00000260470	RP11-834C11.11.1
ENSG00000261537	0.106983130214303	ENSG00000261537	RP11-319G9.5.1
ENSG00000235562	0.106974354998499	ENSG00000235562	RP11-236F9.7.1
ENSG00000207704	0.106967189176121	ENSG00000207704	MIR548D1
ENSG00000261749	0.10694657525782	ENSG00000261749	RP11-152O14.1.1
ENSG00000225554	0.106920080326424	ENSG00000225554	RP11-527D7.1.1
ENSG00000170145	0.106872751420045	ENSG00000170145	SIK2
ENSG00000261709	0.106853045103001	ENSG00000261709	CTD-2651B20.8.1
ENSG00000239583	0.106848654586533	ENSG00000239583	AC123779.1
ENSG00000207973	0.106848240977209	ENSG00000207973	MIR589
ENSG00000234485	0.106808363898502	ENSG00000234485	AC007881.5.1
ENSG00000221504	0.106802628583568	ENSG00000221504	AC011456.1
ENSG00000176473	0.106791289069187	ENSG00000176473	WDR25
ENSG00000235065	0.106768467079666	ENSG00000235065	RPL24P2
ENSG00000178585	0.106766151524502	ENSG00000178585	CTNNBIP1
ENSG00000105383	0.106689975883378	ENSG00000105383	CD33
ENSG00000006607	0.106689431400198	ENSG00000006607	FARP2
ENSG00000240776	0.106688430966577	ENSG00000240776	RP11-435F17.1.1
ENSG00000227606	0.1066819764998	ENSG00000227606	AC005392.13.1
ENSG00000235486	0.106680959903152	ENSG00000235486	AC114755.7.1
ENSG00000231470	0.106666775483682	ENSG00000231470	HMGB3P2
ENSG00000226159	0.106665700607476	ENSG00000226159	RP11-478K7.2.1
ENSG00000214535	0.106654323086377	ENSG00000214535	RPS15AP1
ENSG00000260994	0.106641246080296	ENSG00000260994	RP11-14K3.3.1
ENSG00000251993	0.106636832847351	ENSG00000251993	RN5S227
ENSG00000233575	0.106636064969058	ENSG00000233575	RP11-459D20.1.1
ENSG00000259315	0.106613917018141	ENSG00000259315	RP11-752G15.9.1
ENSG00000164109	0.106570176458246	ENSG00000164109	MAD2L1
ENSG00000206561	0.106569430218053	ENSG00000206561	COLQ
ENSG00000146859	0.106560605211559	ENSG00000146859	TMEM140
ENSG00000174804	0.106557616337195	ENSG00000174804	FZD4
ENSG00000164985	0.106536954698943	ENSG00000164985	PSIP1
ENSG00000149328	0.106517415434371	ENSG00000149328	GLB1L2
ENSG00000235705	0.106514852862125	ENSG00000235705	RP11-342M3.2.1
ENSG00000201669	0.106474102858356	ENSG00000201669	SNORD31
ENSG00000259039	0.106465155518897	ENSG00000259039	RP11-409I10.2.1
ENSG00000131748	0.106463364227961	ENSG00000131748	STARD3
ENSG00000252553	0.106445361858091	ENSG00000252553	RN5S73
ENSG00000233025	0.106436699776918	ENSG00000233025	RP11-401L13.2.1
ENSG00000259370	0.106435148280434	ENSG00000259370	RP11-1069G10.1.1
ENSG00000255397	0.106429940213528	ENSG00000255397	AC022182.2.1
ENSG00000260586	0.106418274889335	ENSG00000260586	RP11-592N21.2.1
ENSG00000106665	0.106384541470086	ENSG00000106665	CLIP2
ENSG00000152672	0.106365915109483	ENSG00000152672	CLEC4F
ENSG00000227011	0.106340025330605	ENSG00000227011	AC102948.1.1
ENSG00000198982	0.106330291186172	ENSG00000198982	MIR380
ENSG00000211945	0.106317443713085	ENSG00000211945	IGHV1-18
ENSG00000250055	0.106300779994839	ENSG00000250055	RP11-321E2.8.1
ENSG00000200197	0.106264247916426	ENSG00000200197	RNU1-21P
ENSG00000202160	0.106243246773831	ENSG00000202160	RNU5E-7P
ENSG00000170632	0.106169180529685	ENSG00000170632	ARMC10
ENSG00000115290	0.106157637898482	ENSG00000115290	GRB14
ENSG00000255215	0.106153930948786	ENSG00000255215	OR4R1P
ENSG00000221036	0.106153930948786	ENSG00000221036	MIR1193
ENSG00000237746	0.106143431876655	ENSG00000237746	RP11-351M16.2.1
ENSG00000187840	0.106098503130871	ENSG00000187840	EIF4EBP1
ENSG00000122783	0.106073097364688	ENSG00000122783	C7orf49
ENSG00000253614	0.106048739729337	ENSG00000253614	RP11-513O17.3.1
ENSG00000221708	0.106041019170006	ENSG00000221708	AL353733.1
ENSG00000180479	0.106033353239156	ENSG00000180479	ZNF571
ENSG00000065989	0.106014726734327	ENSG00000065989	PDE4A
ENSG00000244065	0.105954631077415	ENSG00000244065	RP11-221E20.5.1
ENSG00000172803	0.105952045726168	ENSG00000172803	SNX32
ENSG00000228630	0.105950401851959	ENSG00000228630	HOTAIR
ENSG00000241569	0.105925743952287	ENSG00000241569	AC022148.5
ENSG00000225045	0.1059209046311	ENSG00000225045	MTND5P27
ENSG00000234588	0.105916804489793	ENSG00000234588	FABP5P14
ENSG00000254983	0.10591363678667	ENSG00000254983	RP11-573E11.2.1
ENSG00000149295	0.105859669977812	ENSG00000149295	DRD2
ENSG00000231378	0.10583255559457	ENSG00000231378	RP11-64I24.2.1
ENSG00000244642	0.105802231569606	ENSG00000244642	AP005717.1
ENSG00000241115	0.105791431554061	ENSG00000241115	AP001347.1
ENSG00000223601	0.105789218195231	ENSG00000223601	EBLN1
ENSG00000240066	0.105767335969484	ENSG00000240066	AL161450.4
ENSG00000229708	0.105736737218643	ENSG00000229708	MARK2P12
ENSG00000227121	0.105734970249011	ENSG00000227121	RP11-319F12.2.1
ENSG00000243648	0.105725516841155	ENSG00000243648	RP11-215P8.1.1
ENSG00000224661	0.105722039360458	ENSG00000224661	AC010907.5.1
ENSG00000145354	0.105717018546849	ENSG00000145354	CISD2
ENSG00000233144	0.105671055498307	ENSG00000233144	RP11-537A6.9.1
ENSG00000225581	0.105662665602008	ENSG00000225581	TRIM53P
ENSG00000213940	0.105655055702739	ENSG00000213940	RP11-94D20.1.1
ENSG00000230559	0.105632247218935	ENSG00000230559	AC009476.1.1
ENSG00000259528	0.105627837372954	ENSG00000259528	RP11-272D12.2.1
ENSG00000201161	0.105622755859255	ENSG00000201161	RN7SKP10
ENSG00000126233	0.105611488799181	ENSG00000126233	SLURP1
ENSG00000233301	0.105592676771827	ENSG00000233301	OR4C1P
ENSG00000245330	0.105585479364714	ENSG00000245330	KB-1471A8.1.1
ENSG00000253531	0.105582868618703	ENSG00000253531	KB-1471A8.2.1
ENSG00000110721	0.105567649646728	ENSG00000110721	CHKA
ENSG00000077152	0.105552688601204	ENSG00000077152	UBE2T
ENSG00000248827	0.105551635538095	ENSG00000248827	RP11-252I13.1.1
ENSG00000221986	0.105547628789552	ENSG00000221986	MYBPHL
ENSG00000105699	0.105530724715211	ENSG00000105699	LSR
ENSG00000178130	0.105521054522197	ENSG00000178130	FAM27L
ENSG00000227185	0.105520980574573	ENSG00000227185	RP11-544D21.1.1
ENSG00000141425	0.105493109040175	ENSG00000141425	RPRD1A
ENSG00000239124	0.105487108942219	ENSG00000239124	AC091565.1
ENSG00000123416	0.105468740302786	ENSG00000123416	TUBA1B
ENSG00000228901	0.105417392351331	ENSG00000228901	HMGN2P36
ENSG00000101745	0.105414992472413	ENSG00000101745	ANKRD12
ENSG00000229497	0.105413240707365	ENSG00000229497	AC005189.6.1
ENSG00000220685	0.105396348026231	ENSG00000220685	RP11-530A18.1.1
ENSG00000160072	0.105376079824488	ENSG00000160072	ATAD3B
ENSG00000074771	0.105374176701747	ENSG00000074771	NOX3
ENSG00000211802	0.105366606325851	ENSG00000211802	TRAV22
ENSG00000248939	0.105361775907835	ENSG00000248939	RP11-395F4.1.1
ENSG00000236595	0.105342137952168	ENSG00000236595	AC068137.2.1
ENSG00000232366	0.10534018751965	ENSG00000232366	VDAC1P9
ENSG00000241550	0.105325983261454	ENSG00000241550	AC104212.1
ENSG00000049656	0.105324046851291	ENSG00000049656	CLPTM1L
ENSG00000130304	0.105313742768593	ENSG00000130304	SLC27A1
ENSG00000248448	0.10530370646872	ENSG00000248448	COX5BP1
ENSG00000089163	0.105284382946643	ENSG00000089163	SIRT4
ENSG00000247595	0.105282398295151	ENSG00000247595	RP11-504G3.1.1
ENSG00000258883	0.105267785770121	ENSG00000258883	RP11-32B5.2.1
ENSG00000185250	0.105259215676185	ENSG00000185250	PPIL6
ENSG00000256162	0.105239312400757	ENSG00000256162	RP3-324N14.2.1
ENSG00000229424	0.105223201295639	ENSG00000229424	AC007349.4.1
ENSG00000218052	0.105212158072902	ENSG00000218052	RP11-561C5.5.1
ENSG00000228734	0.105211012192442	ENSG00000228734	RP11-335E6.3.1
ENSG00000221644	0.105198584589481	ENSG00000221644	AC027238.1
ENSG00000186940	0.105197719334712	ENSG00000186940	CHCHD2P9
ENSG00000163754	0.105185135415593	ENSG00000163754	GYG1
ENSG00000257366	0.105165538381859	ENSG00000257366	MIR3180-2
ENSG00000241962	0.10515428105193	ENSG00000241962	C2orf15
ENSG00000196409	0.105150384195358	ENSG00000196409	ZNF658
ENSG00000105173	0.105142126960092	ENSG00000105173	CCNE1
ENSG00000231454	0.105131511196715	ENSG00000231454	RP11-160N1.8.1
ENSG00000228650	0.105127216822614	ENSG00000228650	AC008940.1.1
ENSG00000255642	0.105111803685463	ENSG00000255642	RP11-415I12.6.1
ENSG00000234232	0.105104047374062	ENSG00000234232	RP11-353N4.5.1
ENSG00000105245	0.105083282023221	ENSG00000105245	NUMBL
ENSG00000204427	0.105064282925206	ENSG00000204427	ABHD16A
ENSG00000182021	0.105045985670993	ENSG00000182021	RP11-381O7.3.1
ENSG00000216265	0.105037135401926	ENSG00000216265	RP1-111D6.1.1
ENSG00000206102	0.105033172780261	ENSG00000206102	KRTAP19-8
ENSG00000145526	0.10503223454612	ENSG00000145526	CDH18
ENSG00000233602	0.105031476209127	ENSG00000233602	ERI3-IT1
ENSG00000117016	0.105019931535168	ENSG00000117016	RIMS3
ENSG00000242990	0.105019266499152	ENSG00000242990	RP11-571M6.1.1
ENSG00000076554	0.105004490623572	ENSG00000076554	TPD52
ENSG00000253294	0.105002104030561	ENSG00000253294	IGHVII-40-1
ENSG00000211506	0.104980540619231	ENSG00000211506	MIR668
ENSG00000126934	0.104975683979593	ENSG00000126934	MAP2K2
ENSG00000144136	0.104969500811731	ENSG00000144136	SLC20A1
ENSG00000207830	0.104965482547124	ENSG00000207830	D86994.1
ENSG00000256810	0.104962175989497	ENSG00000256810	RP11-76C10.2.1
ENSG00000240152	0.10495938476135	ENSG00000240152	RP11-16N2.1.1
ENSG00000205189	0.104956313507644	ENSG00000205189	ZBTB10
ENSG00000084072	0.104936925565065	ENSG00000084072	PPIE
ENSG00000214447	0.104915771115356	ENSG00000214447	FAM187A
ENSG00000248587	0.104878059973175	ENSG00000248587	GDNF-AS1
ENSG00000163468	0.104850870288463	ENSG00000163468	CCT3
ENSG00000231310	0.104825851053529	ENSG00000231310	TBL1XR1-AS1
ENSG00000173369	0.104785785145699	ENSG00000173369	C1QB
ENSG00000189181	0.104775429034377	ENSG00000189181	OR14I1
ENSG00000240535	0.104766980274789	ENSG00000240535	CTD-2313F11.1.1
ENSG00000256597	0.104760724225622	ENSG00000256597	RP11-749H20.4.1
ENSG00000138767	0.104758276185455	ENSG00000138767	CNOT6L
ENSG00000238561	0.104690263729051	ENSG00000238561	U6atac
ENSG00000216067	0.104685575755637	ENSG00000216067	AC104457.1
ENSG00000233527	0.104677811710336	ENSG00000233527	AC092295.7.1
ENSG00000258101	0.104675533122854	ENSG00000258101	RP11-977B10.2.1
ENSG00000173852	0.104664519822754	ENSG00000173852	DPY19L1
ENSG00000197437	0.104645868962605	ENSG00000197437	OR13G1
ENSG00000163958	0.10464504683655	ENSG00000163958	ZDHHC19
ENSG00000142235	0.104640368138476	ENSG00000142235	LMTK3
ENSG00000258111	0.104620244182768	ENSG00000258111	RP11-43D4.2.1
ENSG00000224719	0.104557511925428	ENSG00000224719	AC009237.6.1
ENSG00000211805	0.104540625553266	ENSG00000211805	TRAV24
ENSG00000165487	0.10453427395942	ENSG00000165487	EFHA1
ENSG00000118922	0.104529039527255	ENSG00000118922	KLF12
ENSG00000251566	0.104528507613253	ENSG00000251566	HMGB1P35
ENSG00000121058	0.10451206226882	ENSG00000121058	COIL
ENSG00000213780	0.104508971952112	ENSG00000213780	GTF2H4
ENSG00000101624	0.104500127168786	ENSG00000101624	CEP76
ENSG00000200636	0.104493989830538	ENSG00000200636	SNORD114-27
ENSG00000229089	0.104489570329621	ENSG00000229089	ANKRD20A8P
ENSG00000253433	0.104489544994227	ENSG00000253433	AC083843.3.1
ENSG00000226626	0.104464145867623	ENSG00000226626	RP11-315I14.5.1
ENSG00000109861	0.104462785000924	ENSG00000109861	CTSC
ENSG00000114904	0.104461282091214	ENSG00000114904	NEK4
ENSG00000235177	0.104389294220415	ENSG00000235177	RP11-398C13.4.1
ENSG00000121905	0.104387622209941	ENSG00000121905	HPCA
ENSG00000255998	0.104365418233547	ENSG00000255998	RP11-407A16.7.1
ENSG00000132323	0.104311119950733	ENSG00000132323	ILKAP
ENSG00000234881	0.104294865064197	ENSG00000234881	RP11-417B4.4.1
ENSG00000227528	0.104287927404407	ENSG00000227528	DIAPH3-AS1
ENSG00000249057	0.104275811739709	ENSG00000249057	MAST4-IT1
ENSG00000245598	0.104270725132004	ENSG00000245598	CTB-12A17.1.1
ENSG00000207638	0.104258770916894	ENSG00000207638	MIR99A
ENSG00000060566	0.104244375816776	ENSG00000060566	CREB3L3
ENSG00000125810	0.104212293548841	ENSG00000125810	CD93
ENSG00000223566	0.104200712226648	ENSG00000223566	RP5-965K10.2.1
ENSG00000119401	0.104200583004143	ENSG00000119401	TRIM32
ENSG00000113312	0.104198579632262	ENSG00000113312	TTC1
ENSG00000218213	0.104195032228791	ENSG00000218213	FTH1P26
ENSG00000211791	0.104191846743553	ENSG00000211791	TRAV13-2
ENSG00000197848	0.10418345385556	ENSG00000197848	POM121L1P.1
ENSG00000142347	0.104111882809262	ENSG00000142347	MYO1F
ENSG00000256977	0.104099384022671	ENSG00000256977	LIMS3.1
ENSG00000243923	0.104089615412284	ENSG00000243923	AL449305.1
ENSG00000105722	0.104076486689817	ENSG00000105722	ERF
ENSG00000127947	0.104065296548609	ENSG00000127947	PTPN12
ENSG00000221456	0.104063154646825	ENSG00000221456	MIR1202
ENSG00000174173	0.104058638267071	ENSG00000174173	RG9MTD1
ENSG00000172638	0.104047345279961	ENSG00000172638	EFEMP2
ENSG00000253725	0.104026708500633	ENSG00000253725	RP11-21I4.2.1
ENSG00000254898	0.104007325089801	ENSG00000254898	RP11-513D5.2.1
ENSG00000249882	0.103995391907501	ENSG00000249882	RP11-665I14.1.1
ENSG00000228140	0.103992279113439	ENSG00000228140	RP3-467K16.4.1
ENSG00000241360	0.103990855858511	ENSG00000241360	PDXP
ENSG00000230533	0.103971296831187	ENSG00000230533	RP11-95M15.1.1
ENSG00000137700	0.103960048389317	ENSG00000137700	SLC37A4
ENSG00000234899	0.103957925210634	ENSG00000234899	AC005152.2.1
ENSG00000172159	0.103957595065861	ENSG00000172159	FRMD3
ENSG00000256001	0.103945915199767	ENSG00000256001	RP11-575F12.2.1
ENSG00000234639	0.103940764484408	ENSG00000234639	AC009263.2.1
ENSG00000254931	0.103938809403418	ENSG00000254931	RP11-37O16.6.1
ENSG00000213140	0.103927206373975	ENSG00000213140	ELK2AP
ENSG00000221287	0.103909637448452	ENSG00000221287	MIR1289-2
ENSG00000249662	0.10390880295985	ENSG00000249662	RP11-321E2.4.1
ENSG00000253907	0.103892239489091	ENSG00000253907	RP11-380I10.3.1
ENSG00000107738	0.10387596914956	ENSG00000107738	C10orf54
ENSG00000255220	0.103866554096144	ENSG00000255220	DDX18P5
ENSG00000125827	0.103837343095047	ENSG00000125827	TMX4
ENSG00000063127	0.103821950123812	ENSG00000063127	SLC6A16
ENSG00000082146	0.103798851533074	ENSG00000082146	STRADB
ENSG00000166169	0.103793238797758	ENSG00000166169	POLL
ENSG00000255783	0.103749768307505	ENSG00000255783	AC018692.3
ENSG00000173262	0.103728381922144	ENSG00000173262	SLC2A14
ENSG00000237242	0.103724170954841	ENSG00000237242	BTF3P15
ENSG00000241503	0.103700900021069	ENSG00000241503	AC099654.7
ENSG00000260846	0.103693279586402	ENSG00000260846	RP11-488I20.7.1
ENSG00000257169	0.103684722742129	ENSG00000257169	RP11-117N2.2.1
ENSG00000198734	0.103676155301069	ENSG00000198734	F5
ENSG00000228597	0.103672481078007	ENSG00000228597	MTND4P1
ENSG00000187847	0.103669255641507	ENSG00000187847	OR7E25P
ENSG00000167720	0.103667603416502	ENSG00000167720	SRR
ENSG00000248674	0.103619708856881	ENSG00000248674	RBBP4P6
ENSG00000253604	0.103591654032393	ENSG00000253604	RP11-489E7.1.1
ENSG00000236608	0.103589920153058	ENSG00000236608	EIF4A1P6
ENSG00000160877	0.103576657742367	ENSG00000160877	NACC1
ENSG00000142949	0.103573285396073	ENSG00000142949	PTPRF
ENSG00000239769	0.10355685092343	ENSG00000239769	RP11-324H6.7.1
ENSG00000123901	0.103556805854334	ENSG00000123901	GPR83
ENSG00000230294	0.103539632010388	ENSG00000230294	RP13-507P19.2.1
ENSG00000064115	0.103532789194809	ENSG00000064115	TM7SF3
ENSG00000163697	0.10352916934493	ENSG00000163697	APBB2
ENSG00000186009	0.103518383493803	ENSG00000186009	ATP4B
ENSG00000221745	0.103506758408415	ENSG00000221745	MIR1197
ENSG00000240906	0.103471196181352	ENSG00000240906	AP000356.1
ENSG00000174600	0.103462401901942	ENSG00000174600	CMKLR1
ENSG00000185097	0.103461013922653	ENSG00000185097	OR4F16
ENSG00000228045	0.103445060430762	ENSG00000228045	DNAJA1P6
ENSG00000110092	0.103439304217951	ENSG00000110092	CCND1
ENSG00000170260	0.103422847468231	ENSG00000170260	ZNF212
ENSG00000164975	0.103420414025882	ENSG00000164975	SNAPC3
ENSG00000134323	0.103408528233123	ENSG00000134323	MYCN
ENSG00000237118	0.103378747828087	ENSG00000237118	CYP2F1P
ENSG00000224890	0.103375861187024	ENSG00000224890	RP11-525G7.2.1
ENSG00000135951	0.103337350742808	ENSG00000135951	TSGA10
ENSG00000166261	0.103333578933525	ENSG00000166261	ZNF202
ENSG00000240616	0.10332830183336	ENSG00000240616	AD000092.3.1
ENSG00000124440	0.103303469283817	ENSG00000124440	HIF3A
ENSG00000215016	0.103298998565643	ENSG00000215016	AC099544.2.1
ENSG00000239944	0.103273990805344	ENSG00000239944	TRBV8-2
ENSG00000129167	0.103265605023059	ENSG00000129167	TPH1
ENSG00000204217	0.103265204600805	ENSG00000204217	BMPR2
ENSG00000249698	0.10326347664192	ENSG00000249698	RP11-627H22.8.1
ENSG00000214891	0.103262897409466	ENSG00000214891	TRIM64C
ENSG00000211955	0.103257538805021	ENSG00000211955	IGHV3-33
ENSG00000222944	0.103253736233668	ENSG00000222944	RNU2-4P
ENSG00000213158	0.103242674587014	ENSG00000213158	GAPDHP36
ENSG00000229769	0.103241911989624	ENSG00000229769	TRBV10-2
ENSG00000241963	0.103239988495405	ENSG00000241963	AC091899.1
ENSG00000228548	0.1032377321919	ENSG00000228548	ITPKB-AS1
ENSG00000259042	0.103228980634638	ENSG00000259042	AE000661.50.1
ENSG00000196214	0.103184040856101	ENSG00000196214	ZNF766
ENSG00000228194	0.103178274989081	ENSG00000228194	CTA-415G2.2.1
ENSG00000237529	0.103143200016998	ENSG00000237529	RP11-439K3.3.1
ENSG00000238033	0.103102452316901	ENSG00000238033	AC002480.2.1
ENSG00000026297	0.10309506819208	ENSG00000026297	RNASET2
ENSG00000256596	0.103088963907304	ENSG00000256596	RP11-522N14.2.1
ENSG00000007933	0.10308333168139	ENSG00000007933	FMO3
ENSG00000162687	0.103071949645663	ENSG00000162687	KCNT2
ENSG00000162755	0.103050585740546	ENSG00000162755	KLHDC9
ENSG00000259338	0.103033187493891	ENSG00000259338	CTD-2651B20.2.1
ENSG00000224607	0.102997663440135	ENSG00000224607	IGKV1D-27
ENSG00000213370	0.102990365264873	ENSG00000213370	RANP6
ENSG00000241379	0.102987516739696	ENSG00000241379	AL953889.1
ENSG00000124302	0.102985743982253	ENSG00000124302	CHST8
ENSG00000221556	0.102977569592602	ENSG00000221556	AC103794.1
ENSG00000226952	0.102973842278985	ENSG00000226952	RP4-714D9.4.1
ENSG00000243533	0.102970278871404	ENSG00000243533	RP11-293G6__A.2.1
ENSG00000165475	0.102965401375923	ENSG00000165475	CRYL1
ENSG00000238041	0.102941971892237	ENSG00000238041	RP11-59K5.1.1
ENSG00000251484	0.102933709628728	ENSG00000251484	RP5-1065J22.4.1
ENSG00000168671	0.102931156291199	ENSG00000168671	UGT3A2
ENSG00000103855	0.102912244060711	ENSG00000103855	CD276
ENSG00000232755	0.10288263020824	ENSG00000232755	IKBKAP-IT1
ENSG00000094975	0.102880027339655	ENSG00000094975	C1orf9
ENSG00000261367	0.102859598257901	ENSG00000261367	RP11-455F5.4.1
ENSG00000250050	0.102858665996276	ENSG00000250050	MTND4P9
ENSG00000225050	0.102840307749491	ENSG00000225050	RP11-349E4.1.1
ENSG00000207814	0.102838625372706	ENSG00000207814	MIR147A
ENSG00000176261	0.10281876255415	ENSG00000176261	ZBTB8OS
ENSG00000250166	0.102794354883421	ENSG00000250166	RP11-268P4.5.1
ENSG00000197442	0.102773751629134	ENSG00000197442	MAP3K5
ENSG00000124205	0.102764229818127	ENSG00000124205	EDN3
ENSG00000205044	0.102748216336542	ENSG00000205044	RP11-56P9.11.1
ENSG00000224067	0.102724235743898	ENSG00000224067	RP11-430K21.2.1
ENSG00000227661	0.102721208092521	ENSG00000227661	AC073869.10.1
ENSG00000230099	0.102715964851346	ENSG00000230099	TRBV5-4
ENSG00000233818	0.102709446180662	ENSG00000233818	AP000695.4.1
ENSG00000211887	0.102699498887264	ENSG00000211887	TRAJ2
ENSG00000253753	0.102663034366867	ENSG00000253753	AC145123.2.1
ENSG00000176936	0.102645089010489	ENSG00000176936	AC005329.6.1
ENSG00000257698	0.102643584297655	ENSG00000257698	RP11-620J15.3.1
ENSG00000243552	0.102634040235376	ENSG00000243552	AL627169.3
ENSG00000253103	0.1026272367354	ENSG00000253103	RP11-946L20.4.1
ENSG00000117616	0.102604008491859	ENSG00000117616	C1orf63
ENSG00000252247	0.102569979735706	ENSG00000252247	RNU6-70
ENSG00000220014	0.102565734917373	ENSG00000220014	RP1-236J16.1.1
ENSG00000211946	0.102564703641774	ENSG00000211946	IGHV3-20
ENSG00000253822	0.102551049798967	ENSG00000253822	IGLV3-24
ENSG00000230525	0.102519690813458	ENSG00000230525	AC007403.2.1
ENSG00000239992	0.102505720164834	ENSG00000239992	TRBVA
ENSG00000257061	0.102499312085596	ENSG00000257061	RP4-809F18.2.1
ENSG00000251518	0.102497736222844	ENSG00000251518	CTD-2130F23.2.1
ENSG00000254276	0.102485762649986	ENSG00000254276	RP11-1198D22.2.1
ENSG00000163386	0.102475916290342	ENSG00000163386	NBPF10
ENSG00000251297	0.102473370355114	ENSG00000251297	TUBB7P
ENSG00000204897	0.102472575795181	ENSG00000204897	KRT25
ENSG00000171885	0.10246661626272	ENSG00000171885	AQP4
ENSG00000152463	0.102452333562033	ENSG00000152463	OLAH
ENSG00000072952	0.102428193720899	ENSG00000072952	MRVI1
ENSG00000076351	0.102426638718677	ENSG00000076351	SLC46A1
ENSG00000233476	0.102414025913924	ENSG00000233476	EEF1A1P6
ENSG00000224555	0.102409681355985	ENSG00000224555	RP11-438N5.2.1
ENSG00000207724	0.102402775710344	ENSG00000207724	MIR132
ENSG00000213667	0.102398600354936	ENSG00000213667	RP11-564C4.8.1
ENSG00000261076	0.102390922340478	ENSG00000261076	RP11-179B15.6.1
ENSG00000229780	0.10237492439198	ENSG00000229780	UBE2Q1-AS1
ENSG00000229526	0.102324693466528	ENSG00000229526	KRT16P4
ENSG00000196262	0.102301965112676	ENSG00000196262	PPIA
ENSG00000197563	0.10230025667494	ENSG00000197563	PIGN
ENSG00000159884	0.102280526864029	ENSG00000159884	CCDC107
ENSG00000137098	0.102273327009793	ENSG00000137098	SPAG8
ENSG00000230796	0.102266035026563	ENSG00000230796	RP11-368M16.9.1
ENSG00000254841	0.102255224743526	ENSG00000254841	OR4V1P
ENSG00000007314	0.102255187258973	ENSG00000007314	SCN4A
ENSG00000228014	0.102246527477878	ENSG00000228014	RP11-321E8.5.1
ENSG00000250375	0.102245103702838	ENSG00000250375	RP11-340A13.3.1
ENSG00000226602	0.102212384721627	ENSG00000226602	RP11-216B9.8.1
ENSG00000197641	0.102204671979791	ENSG00000197641	SERPINB13
ENSG00000167615	0.102180693940078	ENSG00000167615	LENG8
ENSG00000239385	0.102180158929627	ENSG00000239385	AL160397.1
ENSG00000252208	0.102172588243685	ENSG00000252208	AC007780.1
ENSG00000204434	0.102160037719524	ENSG00000204434	POTEKP
ENSG00000201700	0.1021580848549	ENSG00000201700	SNORD113-3
ENSG00000240718	0.102141860513815	ENSG00000240718	AC004895.1
ENSG00000226137	0.1021391594865	ENSG00000226137	AC127496.3
ENSG00000220785	0.102128882946933	ENSG00000220785	MTMR9LP
ENSG00000112320	0.102120282318085	ENSG00000112320	SOBP
ENSG00000242231	0.102107702723755	ENSG00000242231	CYP4F45P
ENSG00000186226	0.102097187796187	ENSG00000186226	LCE1E
ENSG00000211942	0.102088805501813	ENSG00000211942	IGHV3-13
ENSG00000250694	0.102080283914823	ENSG00000250694	CTD-2074D8.1.1
ENSG00000225830	0.102067128188386	ENSG00000225830	ERCC6
ENSG00000229911	0.102066503999753	ENSG00000229911	RP4-630J13.1.1
ENSG00000115138	0.102056298675272	ENSG00000115138	POMC
ENSG00000256739	0.102041858673267	ENSG00000256739	RP11-45F15.1.1
ENSG00000253284	0.102038824727123	ENSG00000253284	RP11-282K24.3.1
ENSG00000143207	0.102006972803859	ENSG00000143207	RFWD2
ENSG00000229815	0.101976925299376	ENSG00000229815	CCNB1IP1P1
ENSG00000248126	0.101973190949952	ENSG00000248126	CTD-2012J19.2.1
ENSG00000185905	0.101957752271198	ENSG00000185905	C16orf54
ENSG00000130377	0.101953094145488	ENSG00000130377	ACSBG2
ENSG00000254408	0.101948322208088	ENSG00000254408	OR4A1P
ENSG00000239253	0.101944818172471	ENSG00000239253	CTD-2632B17.3.1
ENSG00000260409	0.101930480576727	ENSG00000260409	RP11-403B2.7.1
ENSG00000164037	0.101921826032954	ENSG00000164037	SLC9B1
ENSG00000135426	0.101915913807318	ENSG00000135426	KIAA0748
ENSG00000255552	0.101913800791852	ENSG00000255552	LY6G6E.7
ENSG00000160471	0.101901945218367	ENSG00000160471	COX6B2
ENSG00000100297	0.101895212769183	ENSG00000100297	MCM5
ENSG00000251136	0.101861763418755	ENSG00000251136	RP11-37B2.1.1
ENSG00000221804	0.101852103528653	ENSG00000221804	AC021749.1
ENSG00000207580	0.101844970970307	ENSG00000207580	MIR526B
ENSG00000247287	0.101822983442165	ENSG00000247287	RP11-902B17.1.1
ENSG00000250526	0.101802788745164	ENSG00000250526	CCT6P2
ENSG00000231586	0.101791091093582	ENSG00000231586	RP11-25K21.5.1
ENSG00000211599	0.101770986946907	ENSG00000211599	IGKV5-2
ENSG00000130338	0.101766898581121	ENSG00000130338	TULP4
ENSG00000249379	0.101764737306272	ENSG00000249379	RP1-27K12.4.1
ENSG00000223116	0.101756668993331	ENSG00000223116	AL157931.1
ENSG00000177879	0.10175658163332	ENSG00000177879	AP3S1
ENSG00000228358	0.101739170940871	ENSG00000228358	AC113617.1.1
ENSG00000163810	0.101724225152562	ENSG00000163810	TGM4
ENSG00000010361	0.101711001558165	ENSG00000010361	FUZ
ENSG00000227388	0.101706322812044	ENSG00000227388	RP11-112J3.16.1
ENSG00000236287	0.10167240597458	ENSG00000236287	ZBED5
ENSG00000213185	0.101669153968906	ENSG00000213185	FAM24B
ENSG00000228815	0.101641002582497	ENSG00000228815	MARK2P13
ENSG00000237251	0.101620022064952	ENSG00000237251	AC072061.2.1
ENSG00000129968	0.101611466450269	ENSG00000129968	FAM108A1
ENSG00000229298	0.101604744191419	ENSG00000229298	RP11-70L8.1.1
ENSG00000187258	0.101601054233067	ENSG00000187258	NPSR1
ENSG00000234431	0.10159094311988	ENSG00000234431	AC007283.5.1
ENSG00000161914	0.101582868433816	ENSG00000161914	ZNF653
ENSG00000248547	0.10156168828654	ENSG00000248547	RP11-468N14.6.1
ENSG00000128310	0.101556643757261	ENSG00000128310	GALR3
ENSG00000215559	0.101553161430792	ENSG00000215559	ANKRD20A11P
ENSG00000119431	0.101535375731822	ENSG00000119431	HDHD3
ENSG00000260747	0.101532438744339	ENSG00000260747	RP11-421N8.1.1
ENSG00000250615	0.101529190437195	ENSG00000250615	CTC-564N23.2.1
ENSG00000189099	0.101512019318073	ENSG00000189099	PRSS48
ENSG00000146147	0.101492530844874	ENSG00000146147	MLIP
ENSG00000163898	0.101489847162857	ENSG00000163898	LIPH
ENSG00000198521	0.101457126329922	ENSG00000198521	ZNF43
ENSG00000207608	0.101455613957063	ENSG00000207608	MIR127
ENSG00000241754	0.101434285430938	ENSG00000241754	RP11-280H21.1.1
ENSG00000215529	0.101416425971616	ENSG00000215529	EFCAB8
ENSG00000221179	0.101409493219404	ENSG00000221179	AC016670.1
ENSG00000063177	0.101403177984602	ENSG00000063177	RPL18
ENSG00000172410	0.101397183029917	ENSG00000172410	INSL5
ENSG00000243687	0.101388665090721	ENSG00000243687	RP11-432B6.1.1
ENSG00000260302	0.101376514967492	ENSG00000260302	RP11-973H7.1.1
ENSG00000252004	0.101371158179092	ENSG00000252004	AC079394.1
ENSG00000243304	0.101362916758943	ENSG00000243304	CTC-428G20.1.1
ENSG00000198972	0.101353442977328	ENSG00000198972	MIRLET7E
ENSG00000230826	0.101344430873057	ENSG00000230826	RP11-417B4.2.1
ENSG00000250091	0.101343050645044	ENSG00000250091	DNAH10OS
ENSG00000203543	0.101337888781929	ENSG00000203543	AL353671.2
ENSG00000255099	0.101324043141967	ENSG00000255099	RP11-25D10.2.1
ENSG00000215987	0.101309683217931	ENSG00000215987	AC117372.1
ENSG00000227933	0.101306783407013	ENSG00000227933	RP11-331F9.4.1
ENSG00000226708	0.101284027659279	ENSG00000226708	AC073409.1.1
ENSG00000221027	0.101273343031358	ENSG00000221027	AC068020.2
ENSG00000261627	0.101272326263764	ENSG00000261627	RP11-91I8.1.1
ENSG00000237527	0.101268476898329	ENSG00000237527	AF241725.6.1
ENSG00000164142	0.101262379611202	ENSG00000164142	FAM160A1
ENSG00000054967	0.101254775341172	ENSG00000054967	RELT
ENSG00000242848	0.10124621254409	ENSG00000242848	RP11-445N18.9.1
ENSG00000088766	0.101237986868683	ENSG00000088766	CRLS1
ENSG00000148803	0.10122956872705	ENSG00000148803	C10orf125
ENSG00000225345	0.101217548124327	ENSG00000225345	SNX18P3
ENSG00000250857	0.101215767678308	ENSG00000250857	TRIM60P15
ENSG00000175874	0.101211847034899	ENSG00000175874	CREG2
ENSG00000227395	0.101199616406936	ENSG00000227395	EIF2AP4
ENSG00000138439	0.101195640861697	ENSG00000138439	FAM117B
ENSG00000223403	0.101194727066911	ENSG00000223403	AL132709.7.1
ENSG00000244134	0.101168502405585	ENSG00000244134	RPS12P20
ENSG00000221388	0.101159582138149	ENSG00000221388	AC093865.1
ENSG00000215790	0.101156062419264	ENSG00000215790	SLC35E2
ENSG00000225693	0.101129301411784	ENSG00000225693	RP11-54K16.2.1
ENSG00000152042	0.101120878254395	ENSG00000152042	NBPF11
ENSG00000224263	0.101114989376895	ENSG00000224263	AC090958.6.1
ENSG00000224907	0.101114617544389	ENSG00000224907	RP11-451M19.2.1
ENSG00000234535	0.101110167576585	ENSG00000234535	RP11-37L2.1.1
ENSG00000250706	0.101096286382069	ENSG00000250706	RP11-18H21.2.1
ENSG00000231461	0.101083954934549	ENSG00000231461	HLA-DPA2
ENSG00000198561	0.101074703230547	ENSG00000198561	CTNND1
ENSG00000117305	0.10106294734459	ENSG00000117305	HMGCL
ENSG00000009950	0.101052672054222	ENSG00000009950	MLXIPL
ENSG00000204003	0.101042883364443	ENSG00000204003	LCN6
ENSG00000181984	0.101035290036879	ENSG00000181984	GOLGA8C
ENSG00000227279	0.101029580909019	ENSG00000227279	AC015933.2.1
ENSG00000231766	0.101023175999451	ENSG00000231766	AC013437.7.1
ENSG00000172365	0.101019355258123	ENSG00000172365	OR5B2
ENSG00000254707	0.100945116395121	ENSG00000254707	RP11-35J10.4.1
ENSG00000117407	0.100932686919584	ENSG00000117407	ARTN
ENSG00000232760	0.100926501019069	ENSG00000232760	AC103564.6.1
ENSG00000256684	0.100921219867847	ENSG00000256684	RP11-49K4.2.1
ENSG00000256218	0.100914582814992	ENSG00000256218	RP11-1038A11.2.1
ENSG00000073756	0.100896076532646	ENSG00000073756	PTGS2
ENSG00000189376	0.100895204594044	ENSG00000189376	C8orf76
ENSG00000179913	0.100891539820564	ENSG00000179913	B3GNT3
ENSG00000132024	0.100889053099709	ENSG00000132024	CC2D1A
ENSG00000184677	0.100870821660119	ENSG00000184677	ZBTB40
ENSG00000236392	0.100864658827764	ENSG00000236392	AC100848.1.1
ENSG00000198576	0.100859389869013	ENSG00000198576	ARC
ENSG00000254663	0.100836678585777	ENSG00000254663	OR4A11P
ENSG00000211871	0.100836678585777	ENSG00000211871	TRAJ18
ENSG00000201689	0.100836678585777	ENSG00000201689	SNORD114-29
ENSG00000207594	0.100836678585777	ENSG00000207594	MIR520A
ENSG00000207553	0.100836678585777	ENSG00000207553	MIR518C
ENSG00000207747	0.100836678585777	ENSG00000207747	MIR518D
ENSG00000227342	0.100836678585777	ENSG00000227342	LINC00307
ENSG00000242621	0.100836678585777	ENSG00000242621	AP003550.8
ENSG00000240376	0.100826291664287	ENSG00000240376	RP11-36C20.1.1
ENSG00000228585	0.100821176510506	ENSG00000228585	AC073143.1.1
ENSG00000243284	0.100804455484862	ENSG00000243284	VSIG8
ENSG00000252342	0.100800944901205	ENSG00000252342	RN5S164
ENSG00000196417	0.10080041514193	ENSG00000196417	ZNF765
ENSG00000211895	0.100789067578547	ENSG00000211895	IGHA1
ENSG00000238171	0.100763796385641	ENSG00000238171	AC068196.1.1
ENSG00000212589	0.100762904421187	ENSG00000212589	SNORA17
ENSG00000246448	0.100760095453499	ENSG00000246448	RP13-578N3.3.1
ENSG00000160161	0.100732867304286	ENSG00000160161	CILP2
ENSG00000135486	0.100717565178923	ENSG00000135486	HNRNPA1
ENSG00000250045	0.100714968288395	ENSG00000250045	CBX3P3
ENSG00000176659	0.100713314649722	ENSG00000176659	C20orf197
ENSG00000163257	0.100708254698787	ENSG00000163257	DCAF16
ENSG00000249740	0.100688820809721	ENSG00000249740	CTD-2127H9.1.1
ENSG00000232373	0.100680673907109	ENSG00000232373	MTCYBP3
ENSG00000244605	0.100666554158652	ENSG00000244605	AC115088.2
ENSG00000242649	0.100648990609972	ENSG00000242649	AL121936.1
ENSG00000104774	0.100643838556609	ENSG00000104774	MAN2B1
ENSG00000254656	0.100626873903574	ENSG00000254656	RTL1
ENSG00000115524	0.10061858409175	ENSG00000115524	SF3B1
ENSG00000109625	0.100588338145757	ENSG00000109625	CPZ
ENSG00000166289	0.100579731264729	ENSG00000166289	PLEKHF1
ENSG00000186529	0.100571603790922	ENSG00000186529	CYP4F3
ENSG00000130733	0.10056089974502	ENSG00000130733	YIPF2
ENSG00000166796	0.100530589078061	ENSG00000166796	LDHC
ENSG00000223408	0.100530304689138	ENSG00000223408	RP11-38P6.1.1
ENSG00000259313	0.100525523567719	ENSG00000259313	CTA-313A17.5.1
ENSG00000120160	0.100521754704169	ENSG00000120160	C9orf11
ENSG00000223893	0.100519939126137	ENSG00000223893	AC096568.3.1
ENSG00000181588	0.100493936793589	ENSG00000181588	MEX3D
ENSG00000109519	0.100460491891979	ENSG00000109519	GRPEL1
ENSG00000199390	0.100459616902908	ENSG00000199390	SNORD114-7
ENSG00000244061	0.100451498751614	ENSG00000244061	RP11-389C8.1.1
ENSG00000169570	0.100448809625818	ENSG00000169570	DTWD2
ENSG00000236199	0.100445051701982	ENSG00000236199	RP11-264I13.2.1
ENSG00000235942	0.100418587206102	ENSG00000235942	LCE6A
ENSG00000171014	0.100418587206102	ENSG00000171014	OR4D5
ENSG00000228417	0.100395328457631	ENSG00000228417	RP11-549L6.3.1
ENSG00000186666	0.100390286574555	ENSG00000186666	BCDIN3D
ENSG00000184351	0.100385565893218	ENSG00000184351	KRTAP19-1
ENSG00000101246	0.100385344190711	ENSG00000101246	ARFRP1
ENSG00000202343	0.100380585039673	ENSG00000202343	SNORA2
ENSG00000133114	0.100378171858171	ENSG00000133114	KIAA1704
ENSG00000139618	0.100363423820423	ENSG00000139618	BRCA2
ENSG00000260589	0.100361131514888	ENSG00000260589	RP11-390B4.5.1
ENSG00000169554	0.10033691007728	ENSG00000169554	ZEB2
ENSG00000212093	0.10033097350582	ENSG00000212093	AP000807.1
ENSG00000251414	0.100324862455629	ENSG00000251414	RP11-843P14.1.1
ENSG00000106013	0.100309272307995	ENSG00000106013	ANKRD7
ENSG00000233369	0.100300402192971	ENSG00000233369	RP11-396K3.1.1
ENSG00000146731	0.100298302378097	ENSG00000146731	CCT6A
ENSG00000167553	0.100294955645139	ENSG00000167553	TUBA1C
ENSG00000211727	0.100287889788722	ENSG00000211727	TRBV7-6
ENSG00000255437	0.100283921844599	ENSG00000255437	RP11-510I21.1.1
ENSG00000230010	0.100281131358091	ENSG00000230010	RP4-568F9.6.1
ENSG00000239255	0.100254392387601	ENSG00000239255	RP11-145M9.2.1
ENSG00000234479	0.100218602625876	ENSG00000234479	AP1B1P1
ENSG00000107537	0.100206403998333	ENSG00000107537	PHYH
ENSG00000161405	0.100201463817035	ENSG00000161405	IKZF3
ENSG00000204104	0.100190597834593	ENSG00000204104	TRAF3IP1
ENSG00000221390	0.100155903779019	ENSG00000221390	MIR1295A
ENSG00000187223	0.100145789336033	ENSG00000187223	LCE2D
ENSG00000254015	0.100140099619165	ENSG00000254015	CTD-2547L16.2.1
ENSG00000224914	0.10011194749286	ENSG00000224914	RP11-322M19.2.1
ENSG00000170426	0.100104659354626	ENSG00000170426	SDR9C7
ENSG00000153391	0.100085765548794	ENSG00000153391	INO80C
ENSG00000229537	0.100072113035364	ENSG00000229537	RP11-5P4.1.1
ENSG00000233407	0.100010723488793	ENSG00000233407	RP11-567C20.3.1
ENSG00000205330	0.100008453601774	ENSG00000205330	OR6C1
ENSG00000201532	0.100006695264572	ENSG00000201532	RN5S194
ENSG00000250803	0.100000229325624	ENSG00000250803	CTC-441N14.4.1
ENSG00000240709	0.099977730535512	ENSG00000240709	AP003550.2
ENSG00000227205	0.099973480986558	ENSG00000227205	RP5-1042I8.3.1
ENSG00000250558	0.0999696145127755	ENSG00000250558	RP11-432M8.3.1
ENSG00000104907	0.0999663965112631	ENSG00000104907	TRMT1
ENSG00000244107	0.0999550241238476	ENSG00000244107	AC027250.2
ENSG00000254606	0.0999493360581104	ENSG00000254606	RP11-22P4.2.1
ENSG00000154198	0.099931229733751	ENSG00000154198	CYP4Z2P
ENSG00000228944	0.0999180274133296	ENSG00000228944	AC004485.3.1
ENSG00000258462	0.0999147097956162	ENSG00000258462	RP11-831F12.4.1
ENSG00000254020	0.0999111225487418	ENSG00000254020	RP11-100L22.4.1
ENSG00000181689	0.0998706514803742	ENSG00000181689	OR8K3
ENSG00000254047	0.0998694657688399	ENSG00000254047	CTC-436K13.4.1
ENSG00000152926	0.0998583437758356	ENSG00000152926	ZNF117
ENSG00000196350	0.0998443870490827	ENSG00000196350	ZNF729
ENSG00000080293	0.0998433695949929	ENSG00000080293	SCTR
ENSG00000221159	0.0998196110410752	ENSG00000221159	AL356741.1
ENSG00000243964	0.0998040508145963	ENSG00000243964	RP11-16F15.1.1
ENSG00000224605	0.0997992327227883	ENSG00000224605	RP1-177I10.1.1
ENSG00000144407	0.0997919372232603	ENSG00000144407	PTH2R
ENSG00000105141	0.0997632573779291	ENSG00000105141	CASP14
ENSG00000251107	0.0997561737120656	ENSG00000251107	RP11-466P24.4.1
ENSG00000087076	0.0997471573452633	ENSG00000087076	HSD17B14
ENSG00000250742	0.0997343498352483	ENSG00000250742	RP11-834C11.4.1
ENSG00000102595	0.0997035202806445	ENSG00000102595	UGGT2
ENSG00000249313	0.099695074180093	ENSG00000249313	RP4-543J19.8.1
ENSG00000238065	0.0996908475675977	ENSG00000238065	AC010740.1.1
ENSG00000184811	0.0996867108247445	ENSG00000184811	TUSC5
ENSG00000229817	0.0996820286015448	ENSG00000229817	RP11-78H18.2.1
ENSG00000151014	0.0996507266171172	ENSG00000151014	CCRN4L
ENSG00000259389	0.0996491861562427	ENSG00000259389	RP11-325N19.2.1
ENSG00000072201	0.0996471016022683	ENSG00000072201	LNX1
ENSG00000249328	0.099646106936271	ENSG00000249328	RP11-26J3.1.1
ENSG00000215043	0.0996257133917752	ENSG00000215043	GLULP6
ENSG00000153721	0.0996209934673492	ENSG00000153721	CNKSR3
ENSG00000243367	0.0996166590435658	ENSG00000243367	AC097648.3
ENSG00000255757	0.0996041500718934	ENSG00000255757	RP11-749H20.3.1
ENSG00000228604	0.0995861203513295	ENSG00000228604	RP5-872K7.7.1
ENSG00000243510	0.0995766123031803	ENSG00000243510	AC009303.1
ENSG00000258468	0.0995666263250106	ENSG00000258468	OR11G1P
ENSG00000224700	0.0995651645111554	ENSG00000224700	NTM-IT2
ENSG00000232281	0.0995641628753731	ENSG00000232281	IFNWP15
ENSG00000241157	0.0995512489928021	ENSG00000241157	RP11-3K24.1.1
ENSG00000225538	0.0995496942671691	ENSG00000225538	OR5BE1P
ENSG00000159455	0.0995287905164695	ENSG00000159455	LCE2B
ENSG00000254124	0.0995119259487534	ENSG00000254124	KB-1058D3.1.1
ENSG00000224481	0.0995069662888925	ENSG00000224481	RP11-495P10.3.1
ENSG00000235231	0.0994941368173255	ENSG00000235231	AP000351.10.1
ENSG00000233105	0.0994801353048664	ENSG00000233105	AC103563.4.1
ENSG00000080298	0.0994584081524082	ENSG00000080298	RFX3
ENSG00000226486	0.0994523443194364	ENSG00000226486	RP11-373J16.1.1
ENSG00000228403	0.0994313259386509	ENSG00000228403	RP11-563N6.6.1
ENSG00000196403	0.0994312608806497	ENSG00000196403	OR10D1P
ENSG00000088756	0.0994279031360117	ENSG00000088756	ARHGAP28
ENSG00000132749	0.0994224708807122	ENSG00000132749	MTL5
ENSG00000214204	0.0994179033143996	ENSG00000214204	RP11-485H8.2.1
ENSG00000100439	0.099414612398264	ENSG00000100439	ABHD4
ENSG00000255040	0.0994065156447461	ENSG00000255040	RP11-677N16.1.1
ENSG00000230863	0.0994058867461625	ENSG00000230863	RP4-595K12.2.1
ENSG00000261802	0.099392253499939	ENSG00000261802	RP11-44I10.6.1
ENSG00000129187	0.0993917046408811	ENSG00000129187	DCTD
ENSG00000242876	0.0993836724964334	ENSG00000242876	AC007731.1
ENSG00000241796	0.099362200424521	ENSG00000241796	AC092156.4
ENSG00000230679	0.0993320032812349	ENSG00000230679	ENO1-AS1
ENSG00000223691	0.0992951526194802	ENSG00000223691	AC068044.1.1
ENSG00000201692	0.0992820841959111	ENSG00000201692	SNORD80
ENSG00000246731	0.099281902053112	ENSG00000246731	CTD-2514K5.2.1
ENSG00000233668	0.0992782482407352	ENSG00000233668	RP11-571F15.3.1
ENSG00000230484	0.0992708946499621	ENSG00000230484	OR51A10P
ENSG00000155130	0.0992700336103869	ENSG00000155130	MARCKS
ENSG00000223922	0.0992680370474628	ENSG00000223922	ASS1P2
ENSG00000253663	0.0992660977775113	ENSG00000253663	KB-1639H6.3.1
ENSG00000256586	0.0992599025598774	ENSG00000256586	AC091171.1
ENSG00000253223	0.0992506883227248	ENSG00000253223	RP11-409C19.2.1
ENSG00000105085	0.0992459544921539	ENSG00000105085	MED26
ENSG00000261840	0.0992459252009245	ENSG00000261840	RP11-146F11.1.1
ENSG00000167912	0.0992457891599619	ENSG00000167912	RP11-25K19.1.1
ENSG00000215454	0.0992216154532035	ENSG00000215454	KRTAP10-4
ENSG00000256440	0.0992191850873642	ENSG00000256440	RP11-443N24.3.1
ENSG00000224347	0.0992055005534976	ENSG00000224347	SCEL-AS1
ENSG00000257513	0.0992049439710794	ENSG00000257513	RP11-677O4.1.1
ENSG00000208009	0.09920218097529	ENSG00000208009	MIR130A
ENSG00000125901	0.0991792555650708	ENSG00000125901	MRPS26
ENSG00000227550	0.0991653706312026	ENSG00000227550	TRBV7-5
ENSG00000252432	0.099161722139424	ENSG00000252432	AP001032.1
ENSG00000233891	0.0991560609044482	ENSG00000233891	AC007131.2.1
ENSG00000258913	0.0991319719501104	ENSG00000258913	RP11-260M19.2.1
ENSG00000256774	0.0991278723032432	ENSG00000256774	RP11-268P4.2.1
ENSG00000010318	0.0991226676317358	ENSG00000010318	PHF7
ENSG00000241748	0.0991080175308128	ENSG00000241748	AC007465.1
ENSG00000109065	0.0991058135083455	ENSG00000109065	NAT9
ENSG00000212171	0.0990992288238819	ENSG00000212171	RN5S86
ENSG00000228737	0.0990969985234441	ENSG00000228737	AC008781.7.1
ENSG00000239607	0.0990960785991334	ENSG00000239607	AC087651.1
ENSG00000090520	0.0990867563784362	ENSG00000090520	DNAJB11
ENSG00000185880	0.0990850247869244	ENSG00000185880	TRIM69
ENSG00000248455	0.09907970030686	ENSG00000248455	RP11-321E2.3.1
ENSG00000199127	0.0990795242406647	ENSG00000199127	MIR383
ENSG00000188585	0.0990791906837334	ENSG00000188585	LINC00083
ENSG00000135248	0.0990724101283909	ENSG00000135248	FAM71F1
ENSG00000066135	0.0990648290199024	ENSG00000066135	KDM4A
ENSG00000122042	0.0990645673423722	ENSG00000122042	UBL3
ENSG00000135999	0.0990584178364159	ENSG00000135999	EPC2
ENSG00000231418	0.0990565882567382	ENSG00000231418	AC006380.3.1
ENSG00000224794	0.0990563717816521	ENSG00000224794	RP3-333H23.8.1
ENSG00000249888	0.0990316937507607	ENSG00000249888	RP11-447H19.2.1
ENSG00000165071	0.0990231779006594	ENSG00000165071	TMEM71
ENSG00000258274	0.0990099856782757	ENSG00000258274	RP11-887P2.5.1
ENSG00000226945	0.0990078091145098	ENSG00000226945	RP11-564A8.4.1
ENSG00000223201	0.099005310244408	ENSG00000223201	AC004699.1
ENSG00000252429	0.0989993897488038	ENSG00000252429	RNU7-29P
ENSG00000220212	0.0989989883390991	ENSG00000220212	RP1-24O22.1.1
ENSG00000151532	0.0989840957615592	ENSG00000151532	VTI1A
ENSG00000240496	0.0989683972204657	ENSG00000240496	AC007282.2
ENSG00000223619	0.0989626904857541	ENSG00000223619	AC009960.1.1
ENSG00000170866	0.098954859763042	ENSG00000170866	LILRA3
ENSG00000139874	0.0989493736244582	ENSG00000139874	SSTR1
ENSG00000136758	0.0989460117299218	ENSG00000136758	YME1L1
ENSG00000196196	0.0989222764913837	ENSG00000196196	HRCT1
ENSG00000239966	0.0989222060042673	ENSG00000239966	TRNAE35P
ENSG00000256210	0.0989186269270335	ENSG00000256210	AC005255.1
ENSG00000186788	0.0989165837451842	ENSG00000186788	FAM75D3
ENSG00000124702	0.0989038787830817	ENSG00000124702	KLHDC3
ENSG00000101773	0.0988791357753696	ENSG00000101773	RBBP8
ENSG00000208001	0.0988767140777542	ENSG00000208001	MIR431
ENSG00000231918	0.0988688583864012	ENSG00000231918	AC007682.1.1
ENSG00000253374	0.0988684318938544	ENSG00000253374	RP11-257P3.3.1
ENSG00000260404	0.0988581203615985	ENSG00000260404	RP11-384K6.6.1
ENSG00000235199	0.0988540386917851	ENSG00000235199	CYP2C58P
ENSG00000204792	0.098844050740716	ENSG00000204792	AC104135.3.1
ENSG00000221359	0.0988381508492762	ENSG00000221359	AL355512.1
ENSG00000243494	0.0988296921821861	ENSG00000243494	CTC-550B14.1.1
ENSG00000222232	0.098819743029623	ENSG00000222232	RN5S89
ENSG00000152518	0.0988196015163699	ENSG00000152518	ZFP36L2
ENSG00000139372	0.0988152346285428	ENSG00000139372	TDG
ENSG00000238650	0.0988051426955815	ENSG00000238650	SNORD54
ENSG00000064547	0.0988003301214534	ENSG00000064547	LPAR2
ENSG00000141337	0.0987954567184292	ENSG00000141337	ARSG
ENSG00000182109	0.0987581860086444	ENSG00000182109	RP11-69E11.4.1
ENSG00000213724	0.0987579995556776	ENSG00000213724	RP11-51B10.4.1
ENSG00000214193	0.0987520993900846	ENSG00000214193	SH3D21
ENSG00000005007	0.0987480502692788	ENSG00000005007	UPF1
ENSG00000228708	0.098740656829258	ENSG00000228708	AL109763.1.1
ENSG00000225303	0.0987395341966167	ENSG00000225303	RP11-512N4.2.1
ENSG00000173261	0.0987349208919326	ENSG00000173261	PLAC8L1
ENSG00000180440	0.0987281350407095	ENSG00000180440	SERTM1
ENSG00000198390	0.0987231502487813	ENSG00000198390	KRTAP13-1
ENSG00000090006	0.0987119715502813	ENSG00000090006	LTBP4
ENSG00000239925	0.0987062988761144	ENSG00000239925	AC009960.2
ENSG00000048740	0.0987001714693041	ENSG00000048740	CELF2
ENSG00000232867	0.0986908798442601	ENSG00000232867	RP11-179D22.1.1
ENSG00000255543	0.098682708135632	ENSG00000255543	RP11-72M10.2.1
ENSG00000232027	0.098677301317254	ENSG00000232027	RP11-275F13.3.1
ENSG00000213493	0.0986625632187939	ENSG00000213493	RP11-55L3.2.1
ENSG00000129455	0.0986438490342237	ENSG00000129455	KLK8
ENSG00000149527	0.0986411352386631	ENSG00000149527	PLCH2
ENSG00000180592	0.0986254558517543	ENSG00000180592	C10orf140
ENSG00000115255	0.0986230963256578	ENSG00000115255	REEP6
ENSG00000251080	0.0986133069677621	ENSG00000251080	RP11-415C15.1.1
ENSG00000137331	0.0986123252469186	ENSG00000137331	IER3
ENSG00000221296	0.0985837844243953	ENSG00000221296	MIR548T
ENSG00000165629	0.098545720127939	ENSG00000165629	ATP5C1
ENSG00000214812	0.098544625426944	ENSG00000214812	RP5-1053E7.3.1
ENSG00000235871	0.0985387148752555	ENSG00000235871	AC062016.3.1
ENSG00000236200	0.0985253119361586	ENSG00000236200	RP11-184I16.2.1
ENSG00000227177	0.0984956401076382	ENSG00000227177	RP3-471M13.1.1
ENSG00000122882	0.0984894100093086	ENSG00000122882	ECD
ENSG00000120334	0.0984892148372662	ENSG00000120334	CENPL
ENSG00000145781	0.0984726198188716	ENSG00000145781	COMMD10
ENSG00000261196	0.0984626302318582	ENSG00000261196	RP11-346M5.5.1
ENSG00000196263	0.0984584067544125	ENSG00000196263	ZNF471
ENSG00000230111	0.0984575131674462	ENSG00000230111	AC115283.1.1
ENSG00000171848	0.0984524282944118	ENSG00000171848	RRM2
ENSG00000255527	0.0984456107913699	ENSG00000255527	RP11-56P9.4.1
ENSG00000175727	0.0984308793888934	ENSG00000175727	MLXIP
ENSG00000257802	0.0984290098119324	ENSG00000257802	MRS2P2
ENSG00000090013	0.0984262986591145	ENSG00000090013	BLVRB
ENSG00000222741	0.0984064463977707	ENSG00000222741	RN5S229
ENSG00000244198	0.0984048707299051	ENSG00000244198	RP4-545C24.1.1
ENSG00000213851	0.0984046419571245	ENSG00000213851	RP11-324J13.1.1
ENSG00000253290	0.0984011317367323	ENSG00000253290	RP11-597M17.3.1
ENSG00000175699	0.0983905483275628	ENSG00000175699	LINC00521
ENSG00000207629	0.0983744340060914	ENSG00000207629	MIR526A1
ENSG00000236720	0.0983453975697867	ENSG00000236720	RP11-63B19.1.1
ENSG00000236036	0.0983449090579735	ENSG00000236036	LINC00445
ENSG00000236167	0.0983173613838889	ENSG00000236167	GAPDHP57
ENSG00000230434	0.0983051211432037	ENSG00000230434	RP11-14O19.1.1
ENSG00000167528	0.0982950991343744	ENSG00000167528	ZNF641
ENSG00000249446	0.0982877053037819	ENSG00000249446	TRAJ60
ENSG00000175800	0.0982870805595978	ENSG00000175800	OR52B3P
ENSG00000252142	0.0982803957377486	ENSG00000252142	AL022314.1
ENSG00000106780	0.0982732679394937	ENSG00000106780	MEGF9
ENSG00000196805	0.0982727701362292	ENSG00000196805	SPRR2B
ENSG00000248333	0.0982645311847055	ENSG00000248333	CDK11B
ENSG00000235294	0.0982635144310404	ENSG00000235294	RP11-4B14.1.1
ENSG00000152291	0.0982625268764768	ENSG00000152291	TGOLN2
ENSG00000136536	0.0982292632069684	ENSG00000136536	MARCH7
ENSG00000227449	0.0982283275560543	ENSG00000227449	RP11-111F5.5.1
ENSG00000160838	0.0982140486592656	ENSG00000160838	LRRC71
ENSG00000206863	0.0981933948706072	ENSG00000206863	RNU5A-6P
ENSG00000228560	0.0981835843424059	ENSG00000228560	RP11-550P17.5.1
ENSG00000239327	0.0981806899001958	ENSG00000239327	RP11-14J7.1.1
ENSG00000242777	0.0981787510482668	ENSG00000242777	AL590704.1
ENSG00000218565	0.0981606102312025	ENSG00000218565	RP11-12A2.1.1
ENSG00000231539	0.0981539326301573	ENSG00000231539	AC010132.10.1
ENSG00000256299	0.0981427757108671	ENSG00000256299	RP11-989F5.3.1
ENSG00000230507	0.0981390024277261	ENSG00000230507	RPL7AP8
ENSG00000259576	0.0981352465476162	ENSG00000259576	AC233282.2
ENSG00000240723	0.0981348984442445	ENSG00000240723	AC093602.1
ENSG00000253708	0.0981255891706233	ENSG00000253708	RP11-51J9.4.1
ENSG00000221073	0.0981237548707068	ENSG00000221073	AC112198.1
ENSG00000253616	0.0981222639594357	ENSG00000253616	RP11-875O11.3.1
ENSG00000138036	0.0981165833055321	ENSG00000138036	DYNC2LI1
ENSG00000140955	0.0981131087119488	ENSG00000140955	ADAD2
ENSG00000104765	0.0981126982676117	ENSG00000104765	BNIP3L
ENSG00000146648	0.0981057381823726	ENSG00000146648	EGFR
ENSG00000223537	0.0981025335218389	ENSG00000223537	RP5-919F19.5.1
ENSG00000234416	0.0980877259738886	ENSG00000234416	SNX18P4
ENSG00000211638	0.0980870181702285	ENSG00000211638	IGLV8-61
ENSG00000230733	0.0980792263731378	ENSG00000230733	AC092171.4.1
ENSG00000201713	0.0980727181925063	ENSG00000201713	RN5S125
ENSG00000233729	0.0980567099280936	ENSG00000233729	AC016909.1.1
ENSG00000207934	0.0980546273763104	ENSG00000207934	MIR654
ENSG00000181195	0.0980438077942221	ENSG00000181195	PENK
ENSG00000108830	0.0980321235776801	ENSG00000108830	RND2
ENSG00000221108	0.0980284332794067	ENSG00000221108	AL845259.1
ENSG00000255159	0.0980239031978357	ENSG00000255159	RP11-318C2.1.1
ENSG00000240951	0.0980132319436196	ENSG00000240951	RP11-91A15.2.1
ENSG00000243970	0.0979966951198995	ENSG00000243970	PPIEL
ENSG00000062582	0.0979711753869407	ENSG00000062582	MRPS24
ENSG00000171204	0.097956729839362	ENSG00000171204	TMEM126B
ENSG00000078328	0.0979545251226848	ENSG00000078328	RBFOX1
ENSG00000241491	0.0979475334643956	ENSG00000241491	AC066616.2
ENSG00000261620	0.0979464221635084	ENSG00000261620	HMGN2P41
ENSG00000135605	0.0979160666550808	ENSG00000135605	TEC
ENSG00000158792	0.0978993987031426	ENSG00000158792	SPATA2L
ENSG00000204475	0.0978870327378013	ENSG00000204475	NCR3
ENSG00000186842	0.0978857717933566	ENSG00000186842	C21orf77
ENSG00000248394	0.0978831867626912	ENSG00000248394	CTD-2034L19.1.1
ENSG00000166501	0.0978768772582454	ENSG00000166501	PRKCB
ENSG00000181274	0.0978709097518808	ENSG00000181274	FRAT2
ENSG00000236498	0.0978563840769275	ENSG00000236498	AC107081.5.1
ENSG00000242683	0.0978522134013558	ENSG00000242683	CTB-46B19.1.1
ENSG00000196505	0.097841767461039	ENSG00000196505	GDAP2
ENSG00000119771	0.0978305251006904	ENSG00000119771	KLHL29
ENSG00000226258	0.0978282509235034	ENSG00000226258	GRM7-AS3
ENSG00000124571	0.0978266830463053	ENSG00000124571	XPO5
ENSG00000163939	0.0978240232836541	ENSG00000163939	PBRM1
ENSG00000248486	0.0978067251662635	ENSG00000248486	RP1-137K24.1.1
ENSG00000143412	0.0978038784270807	ENSG00000143412	ANXA9
ENSG00000175595	0.0977997366426223	ENSG00000175595	ERCC4
ENSG00000160055	0.0977991571260007	ENSG00000160055	TMEM234
ENSG00000211820	0.0977923813759381	ENSG00000211820	TRAV41
ENSG00000132677	0.0977904533097846	ENSG00000132677	RHBG
ENSG00000152359	0.097781850666351	ENSG00000152359	POC5
ENSG00000252244	0.0977712187069471	ENSG00000252244	RNU7-3P
ENSG00000254969	0.0977685113688265	ENSG00000254969	RP11-939C17.2.1
ENSG00000139515	0.0977294447462875	ENSG00000139515	PDX1
ENSG00000178665	0.0977293784393603	ENSG00000178665	ZNF713
ENSG00000129673	0.097729178990773	ENSG00000129673	AANAT
ENSG00000257718	0.0977200999250199	ENSG00000257718	RP11-396F22.1.1
ENSG00000239958	0.0977102856985236	ENSG00000239958	AC093401.1
ENSG00000255329	0.0976961950896478	ENSG00000255329	CTA-797E19.3.1
ENSG00000251281	0.0976939022545351	ENSG00000251281	CTD-2066L21.2.1
ENSG00000258335	0.0976871445605009	ENSG00000258335	MIR615.1
ENSG00000246876	0.0976868109786894	ENSG00000246876	RP11-519M16.1.1
ENSG00000226262	0.0976842074411786	ENSG00000226262	PHKBP1
ENSG00000243193	0.0976629193093324	ENSG00000243193	CTA-360L10.1.1
ENSG00000126602	0.097646357752453	ENSG00000126602	TRAP1
ENSG00000123091	0.0976409876387994	ENSG00000123091	RNF11
ENSG00000260413	0.0976266705685426	ENSG00000260413	RP11-231C14.6.1
ENSG00000237533	0.0976265791721671	ENSG00000237533	PFN1P6
ENSG00000250027	0.0976254996853956	ENSG00000250027	RP11-563E2.2.1
ENSG00000150990	0.0976241995015822	ENSG00000150990	DHX37
ENSG00000227531	0.097623226401609	ENSG00000227531	RP11-202G18.1.1
ENSG00000226015	0.0976198134188939	ENSG00000226015	CCT8P1
ENSG00000116120	0.0976183292591716	ENSG00000116120	FARSB
ENSG00000234902	0.0976147997228246	ENSG00000234902	AC007879.2.1
ENSG00000074800	0.0976115559188898	ENSG00000074800	ENO1
ENSG00000099785	0.0976041245196863	ENSG00000099785	MARCH2
ENSG00000250820	0.0976030754495018	ENSG00000250820	RP11-91H12.2.1
ENSG00000178965	0.0975935806702554	ENSG00000178965	C1orf173
ENSG00000202347	0.0975927253219314	ENSG00000202347	RNU1-16P
ENSG00000198106	0.097549825057226	ENSG00000198106	SNX29P2
ENSG00000230298	0.0975325361033287	ENSG00000230298	RP11-253D19.2.1
ENSG00000135473	0.0975223872783949	ENSG00000135473	PAN2
ENSG00000108344	0.0975200309951855	ENSG00000108344	PSMD3
ENSG00000239639	0.0975164545251954	ENSG00000239639	AC099654.1
ENSG00000221579	0.097514003992695	ENSG00000221579	AC093162.1
ENSG00000196230	0.097513751696648	ENSG00000196230	TUBB
ENSG00000240850	0.0975061910302816	ENSG00000240850	AL512329.1
ENSG00000257002	0.0975014124628762	ENSG00000257002	AP000438.2.1
ENSG00000248660	0.09749690218132	ENSG00000248660	SRIP1
ENSG00000132781	0.0974886224307882	ENSG00000132781	MUTYH
ENSG00000255333	0.0974812808856161	ENSG00000255333	AP000435.3.1
ENSG00000199744	0.0974756810759146	ENSG00000199744	SNORD36A
ENSG00000244032	0.0974754995289138	ENSG00000244032	AC105921.7
ENSG00000181965	0.0974709310617105	ENSG00000181965	NEUROG1
ENSG00000211868	0.0974693832486783	ENSG00000211868	TRAJ21
ENSG00000239876	0.097467895586889	ENSG00000239876	AL117351.3
ENSG00000047188	0.0974661128942986	ENSG00000047188	YTHDC2
ENSG00000197859	0.0974558561775366	ENSG00000197859	ADAMTSL2
[truncated: 2,681 more rows]
