# Supplementary material for: A multi-omics approach for biomarker discovery in neuroblastoma: a network-based framework
Source: NPJ Syst Biol Appl. 2024 May 17;10:52. doi: 10.1038/s41540-024-00371-3 (PMC11101461; doi:10.1038/s41540-024-00371-3)
Supplement: Supplementary file 4 — Data 1 [file 41540_2024_371_MOESM4_ESM.xlsx]

## Sheet: Table S1
Table S1: Top 10% high-rank methylation array features ordered by rank.
	methyl4_ranks	GeneSymbol
cg07493435	0.458539
cg01287088	0.435996	PFN3
cg27088725	0.42749
cg16686158	0.42597	HORMAD2
cg16961623	0.423918	FAT1
cg25054580	0.423622
cg19725625	0.421962
cg00950971	0.420952	NPFFR1
cg25241559	0.42074	SNED1
cg00642460	0.418364	PFN3
cg21890667	0.414655	HORMAD2
cg13448978	0.414155	FGR
cg15450224	0.40734
cg15209808	0.404048	HORMAD2
cg06847624	0.402868	PFN3
cg26446499	0.401942
cg11203041	0.400051	MGST1
cg22765887	0.399787
cg20959460	0.398978
cg14298680	0.398639
cg22454313	0.398257	NAV1
cg11557618	0.398228
cg13349472	0.397649
cg02527190	0.397246	SLC27A6
cg00379467	0.394484	EDNRA
cg07992196	0.393693	LOC285419
cg00798431	0.393401	SLC27A6
cg23173688	0.393392
cg09696411	0.393237	SLC26A10
cg24375465	0.392733	GJA1
cg06410510	0.392176	ST6GAL2
cg05412788	0.391774
cg19864808	0.390961	STK19;DOM3Z
cg21628504	0.389332
cg23620902	0.387774
cg01936370	0.386703
cg19424531	0.386268	CYP7B1
cg07209034	0.385882
cg01141459	0.385476	HORMAD2
cg19676181	0.384707
cg22663872	0.383557
cg24756213	0.383333
cg27376136	0.383281
cg15123573	0.382456
cg12093241	0.38165	ARID1B
cg23702688	0.381242	SLC26A10
cg14494721	0.380158	SLC26A10
cg22912834	0.37948
cg13500194	0.379197	FAT1
cg04963424	0.378909	SLC26A10
cg04792777	0.378584
cg07240873	0.376945	PCDHA6;PCDHA2;PCDHA1;PCDHA10;PCDHA9;PCDHA7;PCDHA5;PCDHA3;PCDHA4;PCDHA8
cg06074123	0.375339
cg10958002	0.375234	TIMP4;SYN2
cg23479730	0.375225	BCL11B
cg16235748	0.375045	ZC3H12D
cg19341106	0.374602	PTPRN2
cg08262464	0.374497	POR
cg23268208	0.374363	HORMAD2
cg23037411	0.373798	LOC285501
cg18638330	0.372851
cg16911810	0.372725
cg23491743	0.37185	SNED1
cg18204120	0.371844
cg27577928	0.371749
cg00054210	0.371581	CYP7B1
cg11394820	0.371468
cg02757970	0.371427
cg00082140	0.370999
cg11486295	0.370919	GJA1
cg20677436	0.370829	SLC26A10
cg11062387	0.370774
cg21843594	0.369946	HORMAD2
cg19372178	0.369289	ANO7
cg18874394	0.368934	SIPA1L3
cg06147361	0.368754	SOX5
cg01392313	0.368631	C6orf227
cg03685392	0.368596
cg06830981	0.368011	LDLRAD2
cg25982743	0.36768	TIMP4;SYN2
cg23808165	0.367675
cg19441834	0.367641
cg13065228	0.367449	FOXH1
cg14896134	0.367374
cg04840290	0.366793	NODAL
cg24439713	0.366439
cg04971401	0.366211
cg17633576	0.366007	LMO3
cg01713272	0.36558
cg01059398	0.365532	TNFSF10
cg06998224	0.365325
cg02092102	0.365246
cg06495038	0.365091	CRHBP
cg01334229	0.364982
cg02032558	0.364808
cg10965178	0.364664	TIE1
cg22433862	0.364481
cg20896233	0.364219
cg15642209	0.36412	ARSG
cg20103701	0.363541	FAM71E2
cg15638768	0.363491	CCDC74B
cg25210835	0.363332	GSTM5
cg08573315	0.362475
cg26633084	0.361481
cg23999932	0.361461
cg12406124	0.361155	CCNL1
cg04562589	0.360673
cg02439077	0.360647	NODAL
cg07490070	0.360445	ANKRD23
cg01471264	0.360307
cg24298578	0.359945
cg04499083	0.359212
cg22191665	0.359135	FBN2
cg22177840	0.359112
cg08950537	0.359061	RBP4
cg05407555	0.35899
cg06410849	0.358858	RRAD
cg20430826	0.35868
cg00071210	0.358613	SASH1
cg05250119	0.358336
cg11044273	0.35819	RIPK4
cg27227250	0.35793
cg26196496	0.357908	CRHBP
cg17971747	0.357241	DUOXA1;DUOXA2
cg20206277	0.357025	NCRNA00111
cg04459939	0.357015
cg25157095	0.356836	RIPK4
cg00879592	0.356758	PECAM1
cg25042860	0.356583
cg18162670	0.356361
cg05653018	0.356317	ELF3
cg14621323	0.356238	PFN3
cg14654731	0.355962	TMEM155;LOC100192379
cg26104815	0.355877
cg11124350	0.355862
cg14531319	0.355585
cg12356951	0.355365
cg14961750	0.355206
cg03678062	0.354876	ZC3H12D
cg21982941	0.354835	HS3ST3B1
cg16646298	0.354558	FLOT1
cg21549011	0.354408	CD8B
cg24520479	0.354387
cg03298080	0.354161
cg14425054	0.354009
cg07258474	0.353999	NTSR2
cg24438178	0.353695	CCDC88B
cg05714155	0.353404
cg12630714	0.353263
cg18164362	0.353047
cg00021933	0.353041
cg07057617	0.353003
cg16988611	0.352991	TSPAN14
cg12680822	0.352963	NCRNA00029
cg10640072	0.35295
cg09619146	0.35285	CPXM2
cg17250863	0.352815	GGT7
cg15006175	0.352714	KIFC2
cg07758738	0.352535
cg09357276	0.352491	ZFP42
cg12142062	0.352453	KCNG2
cg19800670	0.352448
cg04662609	0.351633
cg21183461	0.351368	DUOX1
cg04046669	0.351318	HORMAD2
cg16306900	0.350935	ZNF648
cg24845175	0.35093
cg14272935	0.350825
cg19533416	0.350804	TMPRSS2
cg21842274	0.350602	CRHBP
cg20116555	0.35054
cg17755082	0.350532	FAT1
cg24717898	0.350519	FAT1
cg23141851	0.350499
cg18156003	0.350344	TMPRSS2
cg04329454	0.349966	C6orf227
cg12798157	0.349964	AKR7L
cg02486855	0.3499	SMAD3
cg16430963	0.349868	WWTR1
cg09370867	0.349573	FGR
cg11343464	0.34944
cg02936740	0.349413	TMPRSS11F
cg25949338	0.349224	FAM59B
cg13945224	0.349193
cg11827514	0.349065
cg06822995	0.349063	CAMK4
cg06252028	0.34865
cg09550809	0.348414	BHMT
cg02278414	0.348392
cg16597391	0.348354
cg22990871	0.348349
cg24792289	0.348126
cg09810089	0.3481	RD3
cg12640000	0.348017	L1TD1
cg11322432	0.348012	PLCE1
cg05515488	0.347937	RIPK4
cg12456973	0.347883	STK19;DOM3Z
cg24912415	0.347609	MYH7B
cg24003866	0.347601	STOX2
cg16922167	0.347568	FGR
cg25548116	0.347539
cg19083265	0.347452	2023-09-09
cg07807026	0.347362
cg02876258	0.347084
cg01496696	0.347039	PTPRN2
cg16527339	0.347025
cg26004771	0.346986
cg07198150	0.346953	COL24A1
cg21750887	0.346757	CPA6
cg10887280	0.346712
cg00292001	0.346657
cg22958403	0.346558	C14orf49
cg08854987	0.346498	PCDHGA4;PCDHGA9;PCDHGA1;PCDHGB1;PCDHGB6;PCDHGB3;PCDHGA6;PCDHGA8;PCDHGA5;PCDHGB4;PCDHGA3;PCDHGA2;PCDHGB2;PCDHGA7;PCDHGB5
cg01510388	0.346379	CYP7B1
cg27043188	0.34624	SLC26A10
cg02466246	0.346178	SARM1
cg21502476	0.346147
cg04735632	0.346004
cg25471071	0.345731	CNTN6
cg05890484	0.345684	BHMT
cg22620414	0.34563	LOC285370
cg20514520	0.345614
cg23458168	0.345481	ZNF536
cg05022061	0.345215	CARD14
cg16212074	0.345048	CREB3L3
cg14548284	0.345013	ZNF518B
cg27235955	0.344977	MME
cg06934654	0.34497	ACSF3
cg14139652	0.344629	TSPAN4
cg14552982	0.344594	EXOSC2
cg27089768	0.34454	TCL1A
cg27202475	0.344272
cg16654302	0.344208
cg19974216	0.344167	SLC9A9
cg05174975	0.344148	RPL23
cg02252421	0.343938
cg13915501	0.343859
cg01905210	0.343843	ESYT3
cg17016145	0.343809
cg02592271	0.343805	KRTCAP3
cg27117982	0.343776	MGST1
cg13916117	0.3435	CNTN4
cg21520462	0.34338	SLC9A9
cg01586506	0.343355	SOX10
cg07339236	0.343247	ATP9A
cg04036593	0.343235
cg19579755	0.343184	FAM26F
cg14463412	0.342977
cg00558702	0.34292	LMO3
cg05710562	0.342708
cg01604412	0.342457
cg01156302	0.342368	HAPLN3
cg13885977	0.342216	FAM154A
cg21408061	0.342198	SSR2
cg25378920	0.342086	LOC285375
cg26048025	0.342064	GPR25
cg02392737	0.341915	ADCY9
cg06042395	0.341761	LOC285370
cg22087053	0.341475	PCDHGA4;PCDHGB3;PCDHGA1;PCDHGA5;PCDHGB1;PCDHGA3;PCDHGA2;PCDHGB2
cg10019329	0.341324	FAM3B
cg13027206	0.341112	CCDC88C
cg10845171	0.340964
cg14948230	0.340903	PQLC3
cg17073859	0.340882	EDNRA
cg01257975	0.340799	CACNA1I
cg18781031	0.340775	FBN2
cg17153045	0.340625
cg05768427	0.340539
cg27332196	0.340514
cg18851100	0.340471	SHANK3
cg02634861	0.340353	CASZ1
cg17375901	0.340061
cg21004358	0.34
cg04521004	0.339945	SHOX2
cg12966367	0.339911	RASSF1
cg09764611	0.339898
cg27634344	0.339778	ZFP42
cg00300879	0.339748	CNKSR1
cg00365524	0.339735	HTR6
cg12359001	0.339732	MAFK
cg07177860	0.33969	FAM59B
cg04748828	0.339688	POLE4
cg05490029	0.339668	IL7
cg07985864	0.339652	CASZ1
cg11830761	0.339634
cg11642250	0.339218
cg11159234	0.339166
cg22065664	0.339155
cg13470063	0.338859	TIE1
cg16557526	0.338853	JPH3
cg15965006	0.338836	STK19;DOM3Z
cg12294361	0.338765
cg06214007	0.338722	GBP6
cg15864733	0.338576
cg00672333	0.338536	SRCIN1
cg18881641	0.338464	C6orf120;WDR27
cg22971191	0.338436	SLC10A2
cg21238440	0.338412
cg05979264	0.338368	PLXDC1
cg15628586	0.338349
cg15227544	0.338329
cg11023224	0.338302	TMEM132D
cg07033202	0.338257
cg08301503	0.338246	C6orf227
cg20596162	0.338128	DUOXA2
cg13643874	0.338038	FLT4
cg17632937	0.33801	HORMAD2
cg21116266	0.337846	ITGBL1
cg03875496	0.337754
cg01419539	0.337668	ZNF595;ZNF718
cg19243826	0.33762	PTGER1
cg25049486	0.337596	SAMD3
cg06640630	0.337595	RD3
cg14619949	0.337555	F2RL1
cg24364910	0.33741	GABRD
cg03173827	0.337349	TCEA2
cg25285743	0.337194	LMO3
cg15410835	0.336963
cg05603527	0.336757	VAX2
cg19735538	0.336659	C6orf227
cg17097481	0.336618	SLC15A5
cg12258454	0.336416
cg05649126	0.336288	LOC100130017
cg24576804	0.336278	FLT4
cg23214395	0.33623	RNF186
cg15031753	0.336119	STOX2
cg00499700	0.336047	F2RL1
cg19594218	0.336038	L1TD1
cg24334174	0.336032	LDLRAD2
cg00910015	0.336
cg22901212	0.335933	GRIN3B
cg11332163	0.335921
cg20852226	0.335799	MYO7A
cg19122004	0.335693	TMEM155;LOC100192379
cg06371291	0.335504
cg23684139	0.335423
cg20566934	0.335263
cg18874111	0.335246
cg15928347	0.335195
cg02881127	0.335047
cg26864084	0.335044
cg14118473	0.334978
cg20062061	0.33497
cg14096664	0.334852
cg11275487	0.334829	GDNF
cg02944437	0.334741	CDRT15
cg16792888	0.334681	TRIML1
cg01121022	0.334672
cg18023598	0.334607	HTR6
cg25581448	0.334556
cg10497023	0.334306	FLT4
cg11317199	0.334098	TRIM14
cg03670452	0.334086
cg03596167	0.334021	ERN2
cg14016057	0.333994
cg09436931	0.33391
cg26955850	0.333886	OXT
cg09938479	0.333865
cg00806680	0.333754	FOXP4
cg14800603	0.33355
cg20043883	0.33337	UST
cg24528132	0.333362
cg00082770	0.33335	FLJ32063
cg00883565	0.333302
cg02591280	0.333196
cg16173847	0.333035
cg27635485	0.332863	VEGFC
cg14334161	0.332838	NODAL
cg15840151	0.332773	C10orf120
cg02112229	0.332764	HS3ST3B1
cg11417259	0.332758	LOC285370
cg01039401	0.33272	TEAD4
cg21542922	0.332671
cg09160776	0.332657
cg27393277	0.332447	VEGFC
cg07315006	0.332331	NAALADL2
cg23285825	0.332322	COL23A1
cg01233487	0.332322	ATP4B
cg14181576	0.332317	FGR
cg06784563	0.332229	NFATC1
cg20762861	0.332099	BANK1
cg12025181	0.332051
cg07994696	0.332014	LITAF
cg00302979	0.331995
cg04339553	0.331928	MEIS2
cg23748923	0.331859
cg18297751	0.331792	PCDHGA4;PCDHGA9;PCDHGA1;PCDHGB1;PCDHGB7;PCDHGB6;PCDHGB3;PCDHGA6;PCDHGA8;PCDHGA10;PCDHGA5;PCDHGB4;PCDHGA3;PCDHGA2;PCDHGB2;PCDHGA7;PCDHGB5
cg19959621	0.331771
cg07173688	0.331708
cg24376434	0.331621	PRRX1
cg26011222	0.331599
cg18018530	0.331542	XDH
cg26616640	0.331477	SLC26A10
cg16290996	0.331465	GAS5;SNORD78;SNORD76;SNORD77;SNORD44;SNORD79
cg13062913	0.331374	NCAM2
cg10198932	0.331354	C21orf129;NCRNA00112
cg00458295	0.331336	ACOXL
cg14279898	0.331179
cg04986555	0.331029	TMEM61
cg16806245	0.331023	THBS2
cg19070138	0.33093	TMEM132D
cg24138867	0.330856
cg21622181	0.330722
cg11477892	0.330715
cg05935311	0.33064	BANK1
cg13074682	0.330593	GPR176
cg16589950	0.330577
cg25447806	0.330548
cg18879300	0.33054	PADI2
cg26470926	0.330504
cg10225523	0.330485	TSNAX-DISC1;DISC1
cg09832244	0.330483	LPAR5
cg23837191	0.330433
cg04407137	0.33043
cg20422417	0.330314
cg21775668	0.33029	LOC285733
cg26969786	0.330284	SNTG1
cg03508348	0.330232	KRT14
cg01377200	0.33022	STOX2
cg17989763	0.330194
cg04350311	0.330189	ELFN2
cg27543103	0.330188
cg25036456	0.33016	FGD6
cg23176309	0.330142	GJA1
cg18834544	0.330126	PCCA
cg15526535	0.330114	TNFRSF1B
cg01993952	0.329988	MTUS1
cg15486572	0.32986	AUTS2
cg00481884	0.329698	ACP5
cg00155732	0.329669	SLC2A5
cg21107210	0.329636	MORN1
cg04807108	0.329546
cg15377933	0.329406	TBC1D16
cg02603518	0.329386
cg07073999	0.329375	HS3ST3B1
cg27664496	0.32937	DTX1
cg13427361	0.329354
cg08125125	0.32935	SYNPO
cg13700207	0.329217
cg21215818	0.329151	DENND1A
cg03187487	0.329144
cg26608663	0.329126
cg26758396	0.329085	FERMT1
cg05732725	0.329055	PIGN
cg12949547	0.328991
cg05308504	0.328912
cg25396185	0.328883
cg21595709	0.328866	EPHX3
cg18369034	0.328786	PTGDR
cg05893785	0.32873	NODAL
cg00614392	0.328707
cg22708168	0.32866	FAT1
cg22361413	0.328601	PBX1
cg25726859	0.32855	ST6GAL2
cg07894822	0.328524	MYH16
cg26959257	0.328472
cg10655471	0.328457	SPTBN4
cg26287345	0.328449	MYL9
cg03603888	0.328369	C13orf36
cg01118679	0.328336	CLCA4
cg06631310	0.328239	SLC26A10
cg18786782	0.328211
cg19855470	0.328153	CACNA1I
cg22442454	0.328146	IRF6
cg19764594	0.328133	LOC285370
cg25606842	0.328066
cg14458615	0.328006	C3orf30;IGSF11
cg08578776	0.327912
cg09835878	0.327863	C14orf115
cg25900280	0.327703	TBX4
cg01567783	0.327684
cg24040989	0.327603	SYNPO
cg18109369	0.327598	ARHGEF3
cg09853238	0.327594
cg15505276	0.327582	RNF186
cg20616108	0.327478
cg14509403	0.327464	HORMAD2
cg26674546	0.327445	2023-09-09
cg17947364	0.327397
cg09216153	0.327395
cg01320433	0.327315	THBS2
cg24705668	0.327313	RNF150
cg03261800	0.327312	PAX5
cg19846389	0.327247	KRT9
cg09938408	0.327191	EHD4
cg20177507	0.32707
cg23239874	0.326994	FLT4
cg27230749	0.326985	TMCO4
cg21686213	0.32693	IFITM1
cg14128641	0.326873	HAPLN4
cg21632964	0.326856
cg11092487	0.326843	MYH7B
cg17168157	0.326832	RGS22
cg17987384	0.326813	FLJ40504
cg13520715	0.326812	C21orf129;NCRNA00112
cg10791884	0.326798
cg23715407	0.326746
cg14469155	0.326702
cg00028678	0.326646	ARHGEF4
cg00316875	0.326602
cg01442319	0.326499	SCN4A
cg23433345	0.326419
cg19390317	0.326324	C2CD2
cg20786524	0.326315
cg11045198	0.32631
cg24467349	0.326248	GSTM5
cg18972349	0.326242
cg18099189	0.326169
cg21806750	0.326154
cg11254522	0.326126	FGR
cg09032973	0.326113	PCDHA1
cg23769143	0.326021	SYN2;TIMP4
cg14948448	0.325958	EDNRA
cg12980419	0.325948	TXLNB
cg05864140	0.325931	RESP18
cg03828745	0.32588
cg24607783	0.325871	PLSCR2
cg05186188	0.325869	AQP8
cg01753209	0.32581	NCRNA00111
cg00206356	0.325793
cg02589568	0.325774	CHSY3
cg25578176	0.325768
cg26957560	0.32571
cg27579609	0.325626	HTR6
cg07148318	0.325448	OPLAH
cg02571636	0.325413
cg20031032	0.325358
cg10997190	0.325354
cg03719155	0.325332	ACP5
cg03631455	0.32533	PCDHB13
cg19630689	0.325326	SERPINA12
cg16842053	0.325304	CARD11
cg09373597	0.325263	C3orf72
cg26278103	0.325218	GPR37
cg03667051	0.325201
cg23514016	0.325188	BHMT
cg21039380	0.324919
cg26154999	0.324892	FAM124B
cg20389063	0.324825
cg08848269	0.324799
cg04799736	0.324799	LRIG3
cg20672187	0.324739
cg14523602	0.324703	BACE2
cg12053009	0.324491
cg09516651	0.324418	LOC400759
cg00499237	0.324259	NEURL3
cg04779713	0.324228
cg09740450	0.324169
cg04678315	0.324116
cg04511411	0.324109
cg04099543	0.324084	P2RY6
cg03308494	0.324072	SLC26A10
cg16459265	0.324035	C7orf40;SNORA9
cg04705866	0.324012	GZMK
cg06573604	0.323989	LY75
cg13914531	0.323981	IRF5
cg17080423	0.323895	FGF5
cg23877021	0.32388	RIMBP2
cg11926928	0.323862
cg13981001	0.323853	RPL12;SNORA65
cg16326242	0.32381
cg01779270	0.323788	CRYAA
cg10720867	0.323776	TIAM2
cg00573584	0.323775
cg24420726	0.323717	SIPA1L3
cg09099868	0.323697
cg05520712	0.323676
cg06813382	0.32361
cg19357195	0.323544
cg16359316	0.323541
cg03730027	0.323438	FLT4
cg09628822	0.323425	RORA
cg12285640	0.323303
cg27572510	0.323203	ACACA
cg13042288	0.32319	ANPEP
cg18799069	0.323148	LYPLA1
cg01157046	0.323005	SGPP2
cg18866599	0.323002
cg01385157	0.322963	HAPLN3
cg25569624	0.322948	OCM
cg13245431	0.322926	HORMAD2
cg11935592	0.322883	CWH43
cg25303772	0.322832
cg11749010	0.322754
cg15465279	0.322746
cg08831034	0.322701	ANO7
cg21279806	0.32261	THBS2
cg23973123	0.322595	FGF5
cg07661805	0.32255	LY6D
cg00407867	0.322532	FBN2
cg01767544	0.322504
cg26338428	0.322482	ARHGAP10
cg16643169	0.32248	CCDC74B
cg05317714	0.322377	KIFC2
cg14841601	0.322328
cg22124648	0.32231	FGR
cg21165064	0.322253
cg24944017	0.322248	CDCP1
cg12363375	0.322162
cg00080418	0.322131	CD8B
cg21678813	0.322035
cg22550299	0.322017	THBS2
cg23570810	0.321969	IFITM1
cg00273449	0.321931	C2orf65
cg09333325	0.321747	KIF26A
cg00609333	0.321741	MGST1
cg21481966	0.321686
cg03731268	0.321651	L1TD1
cg07747571	0.321633
cg07296387	0.321583	CDH22
cg05396397	0.321467	NPPA
cg10851010	0.321455
cg00495476	0.32135
cg22601421	0.321342	RBM47
cg13331196	0.321335
cg23179657	0.321292	IL27RA;RLN3
cg26221543	0.321196
cg02322373	0.321154	VAX2
cg09148268	0.321144	C2CD2
cg21126707	0.321136	MYF5
cg05771369	0.321134	B4GALNT1
cg23995753	0.32094	LY75
cg02010763	0.32093	RORA
cg12177677	0.320916	CYTIP
cg24656271	0.320867	PCDHGA4;PCDHGA6;PCDHGA9;PCDHGA1;PCDHGA8;PCDHGA5;PCDHGB1;PCDHGA10;PCDHGB4;PCDHGA3;PCDHGA2;PCDHGB6;PCDHGA7;PCDHGB2;PCDHGB5;PCDHGB3
cg01795894	0.320835	NCRNA00111
cg05233289	0.320751	CCDC88B
cg16786756	0.320744
cg00152948	0.320576
cg15001547	0.320574	RLN3
cg22893791	0.320573	FAM59B
cg14832661	0.320478	ANKRD56
cg14617041	0.320439	TMEM171
cg11505026	0.320419	PRKCE
cg25362652	0.32029
cg02423574	0.320285	CCDC153
cg14964771	0.320248
cg19866866	0.320192	ZNF648
cg12182063	0.320177
cg24361808	0.320138
cg01303480	0.320124	RIPK4
cg20592391	0.320114	AP3B2
cg08200869	0.320108	PCDHGA4;PCDHGA11;PCDHGA9;PCDHGA1;PCDHGB1;PCDHGB8P;PCDHGB6;PCDHGB3;PCDHGB7;PCDHGA6;PCDHGA8;PCDHGA10;PCDHGA5;PCDHGB4;PCDHGA3;PCDHGA2;PCDHGB2;PCDHGA7;PCDHGB5
cg14895298	0.320074	BIRC7
cg17868079	0.320065	TBX15
cg16864063	0.319986	INPP5D
cg00307818	0.319941	BSND
cg23049458	0.319876	L1TD1
cg12883767	0.319862	SLC26A10
cg13182816	0.31984
cg11271430	0.31983
cg26267561	0.319819	OXT
cg10476584	0.319788
cg16578825	0.319746
cg05152300	0.31974	XYLT1
cg01182171	0.319561
cg22997262	0.31956	KIAA1671
cg13388692	0.319507
cg18891762	0.319477	PCDHGA4;PCDHGA2;PCDHGA5;PCDHGB2;PCDHGA1;PCDHGB1;PCDHGA3
cg00162344	0.319461	GPR78
cg26306329	0.319408
cg27625370	0.319406
cg17210004	0.319392
cg20584932	0.31929
cg21667367	0.31927
cg18461362	0.319252
cg02569138	0.3191	SMARCAL1
cg00017842	0.319094
cg06444161	0.319068
cg02917321	0.318989
cg07390023	0.318915
cg23518497	0.3189
cg03077077	0.318893	TMEM155;LOC100192379
cg10982664	0.318882	BHMT
cg16553757	0.318857	SMAD6
cg27076223	0.318795	RBM47
cg24612707	0.318783	C7orf68
cg24929556	0.318768	CD247
cg06588605	0.31875	TGIF2
cg01944593	0.318711
cg10019467	0.318685	RBM47
cg14220777	0.318634	TMCO4
cg11176694	0.318596	CXXC5
cg22623319	0.318517	RBM20
cg08806184	0.3185
cg09703616	0.318422
cg07139509	0.318239	C14orf162
cg17069914	0.318235
cg06634862	0.31823	LNX1
cg07695181	0.318218	PRDM1
cg22975695	0.318186
cg04692156	0.318121	KIAA1671
cg24060908	0.318119	CWH43
cg26161997	0.318118
cg18185648	0.318091	ABCA4
cg20680163	0.318038	PLEC1
cg00123478	0.317963	ZNF518B
cg19974120	0.317905	TMPRSS2
cg07469926	0.317816	TRIM36
cg02630629	0.317694	KCNAB2
cg12279688	0.317692
cg06166885	0.317658	2023-03-01
cg05063952	0.317654	STAC2
cg17282395	0.317493
cg26342078	0.317343
cg11009590	0.317298	UST
cg18286698	0.317292	GDA
cg21371235	0.317194	FAT1
cg26103805	0.317168	UPK2
cg03607573	0.316757	TAF1D
cg04325221	0.316753	DUOXA1;DUOXA2
cg00405069	0.316748	RAB3B
cg10173186	0.31674	TIMP4;SYN2
cg15518950	0.316721	TMEM171
cg13818316	0.316673	RIPK4
cg05627826	0.316659	KCNS2
cg27102629	0.316611
cg23294353	0.316607	ST6GAL2
cg21084508	0.31659	CCDC108
cg08145723	0.316587	ST14
cg17339327	0.316566	STK19;DOM3Z
cg14336674	0.316481	C17orf88
cg18279842	0.316466	C1orf106
cg14059464	0.316372
cg12518146	0.316352	F2RL1
cg22935609	0.316315	COL21A1
cg01034737	0.316311
cg02328545	0.316293	FLT4
cg26458505	0.316262	PCDHGA4;PCDHGA6;PCDHGA9;PCDHGA1;PCDHGA8;PCDHGA5;PCDHGB1;PCDHGA10;PCDHGB4;PCDHGA3;PCDHGA2;PCDHGB6;PCDHGA7;PCDHGB2;PCDHGB5;PCDHGB3
cg25216669	0.316243
cg08906576	0.316203	ACOX3
cg05634495	0.316201
cg12801256	0.316194	ST6GAL2
cg14391258	0.316166	UST
cg16879052	0.316162	KCNJ9
cg08046364	0.316156
cg00633413	0.31612
cg11851792	0.316097
cg17356964	0.316048
cg17603057	0.316008	STMN1
cg14532376	0.315961	FIBCD1
cg20381975	0.315909
cg16179048	0.315895
cg26837178	0.315871	NODAL
cg18881440	0.315856
cg16084788	0.315796	SLC2A7
cg11490944	0.315796
cg20931060	0.315741	FAT1
cg01688776	0.31572	C21orf129;NCRNA00112
cg06532379	0.315708	ALPK3
cg05078019	0.315666	PDE6B
cg27285720	0.315629	GBP4
cg24290574	0.315624	CPA3
cg13549174	0.315606	LAMC3
cg08440266	0.315564	PTGIS
cg00612299	0.315531	PTGER1
cg02546607	0.315498	WWOX
cg10754705	0.315473	PHYHIP
cg03078488	0.315454	IGF2BP3
cg26853061	0.315452
cg18778254	0.315436	STAC2
cg21112099	0.315423	COL12A1
cg14701491	0.315349
cg20041088	0.315298
cg01218371	0.315275
cg17977133	0.31526	NFATC1
cg06496010	0.315246	ARID5A
cg17867333	0.315234	GRM6
cg16264330	0.315232	ADAD1
cg18731398	0.315224	MYLK
cg08792703	0.315201	CD6
cg21760402	0.315174	TFAP2D
cg13471599	0.315109
cg14478422	0.315106	NGEF
cg13954667	0.315093
cg25448355	0.315064	COL14A1
cg08142347	0.315035
cg09498440	0.315007	TMEM171
cg25030802	0.314949
cg19596983	0.314948
cg12108912	0.314941	TMEM177
cg22974982	0.314935
cg07991100	0.314892	DTHD1
cg20139338	0.314831	CCDC88B
cg01104489	0.31481	PRDM16
cg14774755	0.314779	PRDM14
cg15632901	0.314769
cg03425695	0.314758	WWTR1
cg16760223	0.314723	SPATA16
cg05217331	0.314711	SP140L
cg08495341	0.314642	HS3ST3B1
cg11376198	0.314639	AKR7L
cg22077197	0.314617	HDAC4
cg06557421	0.314461	CPXM2
cg20744756	0.314456
cg16725225	0.314442	ST18
cg14906455	0.314335
cg04168675	0.314326	DOCK10
cg12403132	0.314244
cg14432018	0.314232	MAGEL2
cg12219155	0.314206
cg22843765	0.314137
cg01321673	0.314121	IL17REL
cg03995968	0.314057
cg22827864	0.314049
cg14940898	0.313961
cg23038074	0.313877	RIPK3
cg13651690	0.313795
cg00479411	0.313785
cg00193283	0.313761	LOC285370
cg26915952	0.313694
cg15391504	0.313662	GPR115
cg02751808	0.313556
cg10850838	0.313541	NODAL
cg20499506	0.313536
cg01595325	0.313484	HS3ST4
cg01522592	0.313477	GDPD5
cg15481791	0.31337	SNRPE
cg26924127	0.313347	RD3
cg16005559	0.313306
cg26522297	0.31329
cg19926902	0.313245	SCN4B
cg03013554	0.31324	ITGB2
cg19881174	0.313205
cg06503831	0.313179	FLJ40504
cg17019053	0.313109	C2orf65
cg10548102	0.313086	MGST1
cg10468702	0.313081	PTGER1
cg15149625	0.313056
cg25481157	0.312994
cg12615879	0.312983	SLC26A10
cg03180042	0.31298	UGT2B10
cg20168495	0.312924
cg06290014	0.312882
cg20885910	0.312837
cg00381755	0.312764
cg05475524	0.31273	ACTN3
cg02049833	0.312689
cg07129879	0.312663
cg27609554	0.31259	SYNJ2
cg07751641	0.312583
cg26910511	0.312568	LRFN1
cg26810939	0.312557
cg25415695	0.312546
cg20207973	0.312466	BAIAP2L2
cg17188574	0.312462	LOC285370
cg13096405	0.312449
cg06576920	0.312448	GH1
cg02131465	0.312388	RD3
cg13267092	0.312357	FLNC
cg10025838	0.312259	SLC5A9
cg13935437	0.312217	AKR7L
cg10026317	0.312176	TAL1
cg00382919	0.31215
cg19954537	0.312143	ARID5A
cg02303258	0.312114
cg21224025	0.312093	WNT7A
cg22630748	0.312075	INHBE
cg25704036	0.312047
cg24213719	0.311981
cg18091264	0.31189	SNORD18A;RPL4;SNORD18B;SNORD16
cg18069290	0.311854	SLC26A10
cg12123502	0.31181
cg16444641	0.311809	HPCAL1
cg13490575	0.311793	C9orf3
cg11647108	0.311774
cg09113474	0.311773
cg07762181	0.311737
cg08870587	0.311704	SHANK2
cg22844229	0.311692	SLC26A10
cg27233338	0.311616	SNRPN
cg16396978	0.311601
cg15319576	0.311577
cg25065131	0.311569	LOC100188947
cg05929272	0.311561	PRKAG2
cg12752627	0.311557	CYP26C1
cg14088669	0.311556	OR10K1
cg13100962	0.311548
cg00095526	0.311529	CACNA1S
cg00443797	0.311421	PPAPDC1A
cg02082843	0.311417	FBLN5
cg00066805	0.311398
cg15258981	0.311373	TRPM2
cg07537095	0.311334
cg03223558	0.311259
cg03301671	0.311251	FAT1
cg27329371	0.311179	ALDH3A1
cg25760325	0.311156	TRIML1
cg07805221	0.311129	ZNF556
cg06133205	0.311108
cg18939241	0.311062	ATP10A
cg13228314	0.311058	RBP4
cg04881903	0.311033	CAPG
cg18557707	0.311024
cg08251202	0.311018
cg24363820	0.310935	CPT1B;CHKB-CPT1B
cg21758672	0.310863	AGAP1
cg24787755	0.310852	HHEX
cg12179353	0.310847	ACOT11;FAM151A
cg27310093	0.310808
cg03896611	0.31078
cg19580937	0.310757
cg21487550	0.310719
cg03728296	0.310694	SLC26A10
cg17654091	0.310657	SPTBN4
cg12733254	0.310609
cg06476964	0.3106
cg20945085	0.310571	C2orf65
cg19109050	0.310552	OBSCN
cg03299824	0.310545
cg03466525	0.310497
cg07800670	0.310496	DST
cg07581395	0.310467
cg00200803	0.310388	CDH22
cg25065535	0.31036	IL2
cg00895132	0.310352
cg01153946	0.310305	LOC388796;SNORA71D
cg19933965	0.310289	SPATA16
cg09454187	0.31028	ATP10A
cg06066676	0.310259	ATP10A
cg20664201	0.310218	INHBE
cg00138101	0.310217	HIC1
cg02096663	0.310215	LOC285501
cg04308167	0.310204	SLC47A1
cg25043050	0.310203	FOXI2
cg14158583	0.310177	PVRL4
cg14570632	0.310172	RXRA
cg00743717	0.310142	C17orf96
cg19679327	0.310141
cg19821124	0.310099	C14orf49
cg19931491	0.310054	FEZ1
cg03711129	0.310035
cg08820016	0.310025	EPHB6
cg26758810	0.309985
cg07232711	0.309984
cg04461197	0.309903	SPATA16
cg10281502	0.309901
cg10466011	0.309851
cg04571189	0.309831
cg04483469	0.309819	EPHB4
cg04159491	0.309808
cg21160372	0.30979	NCAM2
cg20273422	0.309775
cg26833096	0.30976	EPHB4
cg21071097	0.309724	CHRNE;C17orf107
cg22709601	0.309712	SMAD3
cg20521963	0.309627
cg00902464	0.309612
cg06325209	0.309596	DDR2
cg07143470	0.309567	COL21A1
cg22252938	0.309498
cg02014014	0.309481
cg07850488	0.309445	C20orf123
cg21919658	0.309401
cg11399254	0.309388	TAL1
cg01127249	0.309353	C10orf62;DHDPSL
cg13784235	0.309336	NR2E1
cg16217803	0.309332	CHST2
cg09804944	0.309324	GBP7
cg08743751	0.309312	MAST4
cg02143496	0.309276	KCNS2
cg24191176	0.309258	SLC5A10;FAM83G
cg02580095	0.309246	GJA1
cg27382405	0.309224	KCNH3
cg26221801	0.309211	C20orf195
cg20373012	0.309178
cg12530864	0.309162
cg01837630	0.309146	MYO7B
cg02054358	0.309125
cg16857113	0.30905	CNTN6
cg10107264	0.308974	GSTA1
cg26762050	0.308959	CES8
cg22843684	0.308944	LOC285370
cg19430694	0.308927	HEATR2
cg13633866	0.308902
cg05626376	0.30889	STK19;DOM3Z
cg03652676	0.308821
cg09286468	0.308784	LY6G6E;LY6G6D
cg22887484	0.308766	GPRIN1
cg25674286	0.308745	ADORA3
cg04748511	0.30871
cg03670393	0.308669
cg09245698	0.308664	SYTL3
cg26740249	0.308591	TNRC6C
cg21732383	0.308525	THBS2
cg01113896	0.308489	PARD3
cg06723904	0.308459
cg27239828	0.308439	MAP3K13
cg20103919	0.308405	HSPG2
cg07976644	0.308399	TTC22
cg07792708	0.308389	LOC285419
cg00249383	0.308332	DNASE1L2
cg14335142	0.30833
cg07211465	0.308329
cg06147545	0.308318	KCNG2
cg02081266	0.308297
cg24820270	0.308267	FAT1
cg10521153	0.308267
cg23585420	0.30816
cg00127198	0.308158	PDGFA
cg16057826	0.308156	CLIC6
cg06527539	0.308151	PLCD3
cg14418119	0.308148
cg12078033	0.308124	TMEM125
cg17809595	0.308119	BMF
cg21970789	0.308116
cg04292660	0.308091
cg15451248	0.308085	SLC33A1
cg04652943	0.308084
cg19179150	0.308049	NBR2
cg14377951	0.30803	GSTM5
cg08183663	0.308029
cg14811014	0.307997
cg16691177	0.307951	TRIM61
cg17590003	0.307933
cg06614944	0.307917
cg14327393	0.307882	TMC1
cg24807053	0.30782
cg23978062	0.307738	EXTL1
cg21145449	0.307704	NAALADL2
cg07697321	0.307637	OTOP2
cg11618577	0.307603	KRTCAP3
cg01568317	0.307535
cg05618426	0.30753	EDNRA
cg16394018	0.307523
cg14850026	0.30752	L1TD1
cg03648457	0.30749	ACAN
cg21960303	0.307437
cg03629151	0.307302	SDR42E1
cg16521643	0.307277
cg16508068	0.307242	HHEX
cg02030219	0.307238
cg24838237	0.307191
cg21033965	0.30719
cg19954341	0.307187	T
cg04895288	0.307178
cg14637787	0.307163
cg14017904	0.307143
cg14543953	0.307126	MMP1
cg04640675	0.30708
cg26698693	0.307076	CIRH1A
cg07948095	0.307015
cg08149747	0.307015
cg23414580	0.306927
cg05076152	0.306907
cg11657323	0.306869	CCDC88B
cg14200127	0.306856	DPYD
cg02914397	0.306851	KCNH3
cg20288341	0.306733	LY6G6E;LY6G6D
cg01092293	0.306658	LY75
cg10127037	0.306648	KIF26A
cg06412777	0.306623
cg14183712	0.306601	PTPRN2
cg09890077	0.306592	NAALADL2
cg07322117	0.306589
cg07231911	0.306542	BCAR3
cg03482600	0.30654
cg14311495	0.306523	FGD3
cg04865531	0.306519	SHANK3
cg02093732	0.306477
cg19815933	0.306475
cg03401480	0.306466	APCDD1L
cg07072463	0.306456	FLT4
cg07898949	0.306403	MYO1D
cg08128734	0.306398	RASSF5
cg23895220	0.30638	C6orf25
cg11903133	0.306367	ZFP64
cg23965689	0.306361	RUNDC3A
cg21533971	0.306344
cg04314308	0.306338	NCAN
cg25472882	0.306329	C7orf50
cg25367388	0.306327
cg02050986	0.306297	DUOXA2
cg02447304	0.306286
cg10693058	0.306209	SPTBN4
cg01699600	0.306203	FAM38A
cg21928406	0.306159	PCDHGA4;PCDHGA9;PCDHGA1;PCDHGB1;PCDHGB6;PCDHGB3;PCDHGA11;PCDHGB7;PCDHGA6;PCDHGA8;PCDHGA10;PCDHGA5;PCDHGB4;PCDHGA3;PCDHGA2;PCDHGB2;PCDHGA7;PCDHGB5
cg22977246	0.306107
cg10672343	0.306106
cg23305365	0.306034
cg04983821	0.306031
cg10844275	0.30602	GPR115
cg17322655	0.306003	PDCD1
cg10074409	0.305992	IRF6
cg04599612	0.305989	SLC2A7
cg09618778	0.305951	RHOD
cg23812660	0.305951	ZEB2
cg19037143	0.305931	FAT1
cg09198283	0.305892
cg13671841	0.305877	KCNA4
cg08995595	0.305829	GSDMA
cg09449150	0.305816
cg00832199	0.305804	CXCR1
cg21399040	0.305782	FAT1
cg10133177	0.305769
cg02762593	0.305764
cg18155464	0.305758
cg09478478	0.305736	CD1E
cg03401297	0.3057	SPTBN4
cg06340118	0.305699	CD109
cg16689481	0.305688	TCHH
cg12434747	0.305642
cg03371669	0.305597	HOXD12
cg17223809	0.305575	COL24A1
cg19269104	0.305566	PLXDC1
cg22809726	0.305554	COL1A1
cg13709982	0.305544	SARDH
cg24718827	0.305519	ANKRD33B
cg24442760	0.305495
cg24699025	0.305437
cg14714797	0.305422	AHRR
cg00117005	0.305419	DAXX
cg01716224	0.305353	FAM83F
cg24627419	0.305307	C1orf61
cg24662614	0.305301	DDAH1
cg08667128	0.305263	MIR193A
cg10609677	0.305255	BRCA1;NBR2
cg25800500	0.305248	ANKRD23
cg12548824	0.305232	MTUS1
cg20522006	0.305191	MUC2
cg02409177	0.305157	ADRA1A
cg18866792	0.305122	2023-03-04
cg16514214	0.305111	SSH2
cg14221831	0.305034	CDH16
cg09588492	0.305027	ZKSCAN2
cg03561565	0.305017	KCNS2
cg17244801	0.30495	CASZ1
cg09435415	0.304944	DPYS
cg02630477	0.304932
cg19961998	0.304927	MAGEL2
cg11034781	0.304908
cg27492458	0.304895
cg18279341	0.304892	TSPAN33
cg23987119	0.304891	TRIM60
cg11146916	0.304871
cg03806261	0.304859
cg09440603	0.304849	NCRNA00111
cg02220617	0.30482	PPP2R5C
cg07735710	0.304808
cg04368939	0.304804	KCNIP2
cg11107212	0.304792
cg00666696	0.304738
cg01212010	0.30473
cg24495007	0.304724	LY6D
cg01955492	0.304708
cg27227029	0.304696
cg20562220	0.304672
cg01142328	0.30467	EVPLL
cg22566355	0.304639	KCNH3
cg12668216	0.304616
cg24434988	0.304614	ATHL1
cg18125846	0.304571
cg16206090	0.304557	C18orf45
cg25716623	0.304477	LOC254559
cg26449178	0.304381	SPRY1
cg19178151	0.30435	STOX2
cg11538307	0.304295
cg16070740	0.304278
cg01473249	0.304257
cg25561792	0.304137	SCN4A
cg05715492	0.304104	ARPC1B
cg07072643	0.304095	EMR3
cg02070906	0.304078
cg10775231	0.304017
cg03216635	0.30401	PLD5
cg23061046	0.303987	NCRNA00085
cg10148419	0.303947
cg04142555	0.303856	MAGEL2
cg26045205	0.303848	ACOT11;FAM151A
cg00081714	0.303795
cg00419321	0.303696	LHX8
cg19257550	0.303674	CA9
cg26837372	0.30367	STK19;DOM3Z
cg13886752	0.303626	NR6A1
cg18570392	0.303625	PRDM14
cg21573476	0.303614	RRP1B
cg16793199	0.303605	TTC15
cg00068377	0.303604	PRDM16
cg14042635	0.303573	STAT5A
cg14446494	0.303569	ARHGEF4
cg10458446	0.303561	RAB17
cg16861209	0.303549	SLC7A9
cg21540460	0.303497
cg27114782	0.303482	ARMC2
cg05467458	0.303444	SLC7A9
cg12739914	0.303426
cg12916671	0.303388	BTNL9
cg03260211	0.303373	COL11A2
cg11169641	0.303339
cg09989681	0.303299	LSP1
cg02362620	0.303296
cg10201402	0.303287	STK19;DOM3Z
cg07111595	0.30324
cg21150537	0.303234	KCNG2
cg06289868	0.30323
cg22215631	0.303215
cg11962640	0.303118	CAPZB
cg19092981	0.303101	TBX1
cg18264519	0.303091	ARID5A
cg09556939	0.30309	ATP4B
cg14020285	0.30308
cg12285085	0.303075
cg00669182	0.303015
cg08864105	0.303006	DENND2D
cg10217166	0.302983	PPM1H
cg21636841	0.302969	AP2A2
cg05692585	0.302962	SPATA3
cg17639959	0.302946	SFXN5
cg04159006	0.302918
cg14023239	0.302887	KLHL6
cg23677352	0.302886
cg18415147	0.302836
cg04086012	0.30282	TRIML1
cg18026225	0.302816	PLCD3
cg16408784	0.302815	ZNF259
cg03520265	0.30279	NHSL1
cg14817655	0.302696	ZFP42
cg16929041	0.302669	TMEM97
cg04169483	0.302618
cg00675313	0.30259	MTBP;MRPL13
cg03779078	0.302584
cg16115513	0.302569
cg25513853	0.302549	DNAI2
cg21131022	0.302543	HAPLN4
cg06849778	0.3025
cg08100122	0.302477	FAT1
cg10068996	0.302471
cg20036706	0.302469	EBF3
cg23989584	0.302432
cg04852685	0.302414	KCNMB2
cg17647537	0.302382	HTR3B
cg03661817	0.302369	KIFC3
cg16345647	0.302364	DSCR6
cg10387511	0.302324
cg06238004	0.302321
cg15545468	0.302301
cg07447742	0.302294	MLNR
cg21179831	0.302292	BAT1
cg25284710	0.302278
cg19111271	0.30226
cg06535156	0.302221	TIAM2
cg17835678	0.302187	HLA-L
cg15773230	0.302184
cg05941904	0.302183	FLT4
cg17217691	0.302183	DDR2
cg07652628	0.302162	KRT18
cg12300582	0.302109	TRPM2
cg02364236	0.302106	SHISA3
cg03221539	0.302047
cg03146503	0.302031
cg19678538	0.30203	PCDHB14
cg03186440	0.30203	CBFA2T3
cg26451345	0.301972	GPR115
cg17178220	0.301958	DNM3;MIR199A2
cg07626482	0.301914	SLC1A5
cg07348263	0.301898
cg11939488	0.301876	OPRK1
cg23140965	0.30187	CNTN6
cg04398322	0.301826	SNED1
cg20554277	0.301818	SLC25A21
cg05617030	0.301776
cg18034343	0.301773
cg23316191	0.301771
cg25027788	0.301762	VWF
cg07841601	0.30175
cg23987322	0.301726	BHMT
cg10461547	0.301699
cg20971488	0.301663	DUSP5P
cg05344176	0.301627	KCNH5
cg02892423	0.301618	SLC4A1
cg16803737	0.301616	ITPR3
cg25761626	0.301589	PPYR1
cg06760077	0.301586
cg20115117	0.30154	FOXP1
cg22603569	0.301483	NFIC
cg13630944	0.301443
cg06914693	0.301393
cg24494227	0.301389
cg08508576	0.301384
cg23198334	0.301382	ADK
cg08820231	0.301346	SLC26A10
cg03061916	0.301308
cg15146467	0.301265
cg13441112	0.301195
cg22948288	0.301157	MEOX1
cg00894757	0.301137	CLDN11
cg07559178	0.301133
cg03719555	0.301119	UBXN6
cg01614101	0.301099	HTR3B
cg01791421	0.301097	HTR6
cg21641186	0.301073	UROC1
cg08392125	0.301062
cg11181693	0.301059
cg07935669	0.301058
cg27619217	0.301026
cg15630071	0.301023	TRIM71
cg27646965	0.301022	RAMP1
cg10896676	0.300981	FAT1
cg00593773	0.300966
cg06365535	0.300941	TBX4
cg19434777	0.300913
cg25697490	0.300889	UST
cg23715056	0.300875	BLNK
cg17220512	0.300841
cg19165942	0.300817	GJB5
cg21635307	0.300808	ANKRD6
cg26275662	0.300784
cg10409981	0.300781
cg08814947	0.300763	KLK11
cg01047635	0.300762	C11orf58
cg01889143	0.30071
cg23781334	0.300676
cg26413683	0.300618
cg17454298	0.300594
cg15339231	0.300584	DLX5
cg00832650	0.300569	FLNC
cg07895132	0.300564	SLFN12L
cg04261277	0.300538	C1orf126
cg18855104	0.300532
cg03859909	0.300529
cg17277248	0.300514	ST6GAL2
cg26603116	0.300514
cg25748868	0.300467	TREM2
cg03647317	0.300447
cg23621496	0.30044	RD3
cg01055281	0.300416	NOD2
cg05303280	0.300401	GLDN
cg18480974	0.300401
cg00989853	0.3004	IRF6
cg22186223	0.300399	CCL1
cg17074656	0.30039	MACROD1
cg24997677	0.300376	FAT1
cg24885937	0.30037	PLEKHA7
cg20701457	0.30035	ICAM2
cg10125882	0.300317
cg15394998	0.300316	FAT1
cg07255151	0.300306
cg11070059	0.300263	DLX6AS
cg17396305	0.300219
cg13644528	0.300209	GLIPR2
cg20810198	0.300188	PCK1
cg07864976	0.300186
cg04757806	0.300175	FUT4
cg00454274	0.300168	GLIS1
cg21720618	0.300159
cg20235075	0.300152	EOMES
cg17826518	0.30015	PDPN
cg12652578	0.300145	KIAA0240
cg14566959	0.300108	PCDHGA4;PCDHGA6;PCDHGA1;PCDHGA5;PCDHGB1;PCDHGB4;PCDHGA3;PCDHGA2;PCDHGA8;PCDHGA7;PCDHGB2;PCDHGB3
cg11150222	0.300105
cg19144071	0.300105
cg15871371	0.300087	FOXP1
cg23748340	0.300043
cg18988110	0.30001	PRR15L
cg19867481	0.300007	TERT
cg09401661	0.299998	PIRT
cg05439503	0.299967	KCNH5
cg17289597	0.299933	ADAMTS14
cg18637232	0.299933	ADAMTSL3
cg25607361	0.299917
cg05766064	0.299888	ABHD3;MIR320C1
cg11133732	0.299863
cg18953784	0.299817
cg10928404	0.299776
cg14295526	0.299776	STK32C
cg14752818	0.299759	C3orf30;IGSF11
cg10206073	0.299752
cg24345184	0.299714	TBX1
cg10281509	0.299707
cg10961186	0.299651
cg07364729	0.299635
cg22350070	0.299632	CTNNA2
cg14995274	0.299575	ESPNP
cg26386273	0.299543	KIF26A
cg13690930	0.299498
cg19171120	0.29946	GPR115
cg23842941	0.29944	PROCR
cg19608003	0.299426
cg26850673	0.299422	ACVRL1
cg09287864	0.299409
cg10065736	0.299389	FBXW8
cg20822540	0.299385	SLC2A7
cg12168275	0.299351
cg14333542	0.299342
cg26470719	0.29926	NTM
cg01254264	0.299189
cg19609502	0.299181	FAM83F
cg01400884	0.299128
cg20052079	0.299125	JARID2
cg14469280	0.299109	OR4Q3
cg19376664	0.299107	PBX2
cg14127659	0.299085	C22orf23;POLR2F
cg15207313	0.299068
cg11907797	0.299024	PCDHGA4;PCDHGA7;PCDHGA6;PCDHGA1;PCDHGA5;PCDHGB1;PCDHGA3;PCDHGA2;PCDHGB2;PCDHGB3
cg24524546	0.299018	RREB1
cg23957311	0.299004	ZIC4
cg13282837	0.298948	TCL1A
cg20548182	0.29892
cg16405960	0.298912
cg24200107	0.298883
cg07609844	0.298877
cg03533858	0.298875	MORN1;RER1
cg10611165	0.29887	PROKR2
cg24904739	0.298855	TBC1D16
cg10115387	0.298835
cg08183341	0.29881	TRIM53
cg03968911	0.298712	KIAA1598
cg24306177	0.298668
cg01104377	0.298665	STOX2
cg04401986	0.298584	FGF5
cg27434368	0.29852	CILP2
cg00682487	0.298501	DTHD1
cg09491709	0.2985	C3orf20
cg02028332	0.298484	NCAN
cg20189073	0.298479	XKR6
cg17990365	0.29846	IFITM3
cg12419685	0.298423	GGT7
cg23943476	0.29841
cg01036351	0.298408	LOC200726
cg00764652	0.298397	MX2
cg04359418	0.298382
cg11475555	0.298375	TRPV3
cg09249588	0.298374
cg18161211	0.298296
cg19136454	0.29829
cg08648568	0.29829	MOCOS
cg19641570	0.298256	FARP1
cg02848157	0.298192	TTLL10
cg21584430	0.298177	C22orf45;ADORA2A
cg11067179	0.298177	CD248
cg10161675	0.298176
cg15147534	0.298127
cg25224369	0.298118
cg16892303	0.298086	FOXN1
cg18365406	0.298046	LPPR2
cg22112133	0.297989	WNT7A
cg02427468	0.297964	ESYT2
cg10956811	0.297957	ETV3L
cg11055493	0.297933	HHEX
cg22740835	0.297898	DDR2
cg20073007	0.297873	CYP11B1
cg24827726	0.297839	GRIP2
cg07433411	0.297837	RIMBP2
cg15019273	0.297818	EFCAB9
cg16353254	0.297791
cg15127879	0.29779
cg19518104	0.297766	PRDM14
cg25685524	0.297758	CCDC74B
cg22049342	0.297748	AFF3
cg05474265	0.297744
cg23655615	0.297722	WNT7A
cg02922817	0.297695	KIF26A
cg19851816	0.297611	TUBGCP6
cg21470090	0.297606
cg20038070	0.297536	STX18
cg17775765	0.297519
cg00311768	0.297474	TSTA3
cg27420889	0.297452
cg12000333	0.297437
cg15097489	0.297378
cg13844193	0.297366
cg20805133	0.297364	PDCD1
cg12559208	0.29735	TMC4
cg05161004	0.297274	ESRRB
cg07747220	0.297273	OXT
cg16565913	0.297271	RBM47
cg18829411	0.297232	HMGN1
cg24918715	0.297199	TRIM72
cg08972582	0.297154
cg04214938	0.297143
cg18303477	0.297111
cg02470587	0.297106
cg20634074	0.297101
cg25737040	0.297098
cg18613421	0.297091	WDR72
cg16257559	0.297074	C1orf106
cg11759875	0.297065
cg21672450	0.297063
cg14018079	0.297063	LOC285370
cg02425729	0.29703	ANKRD56
cg02383626	0.297024	PGPEP1
cg01388260	0.296911
cg13491250	0.296905
cg04454426	0.296904	FUK
cg00257303	0.296892	ADAD1
cg06299192	0.296861
cg19843353	0.296859	TRIM41
cg05516423	0.296853	FAT1
cg06900899	0.296848	PP14571;GPC1
cg02400735	0.296848
cg25582488	0.296835
cg04485799	0.296828	IL17REL
cg24557917	0.296817	TRIM75
cg13787850	0.296796
cg14043702	0.296757
cg09296942	0.29674	TSPAN5
cg14060518	0.296734
cg13378934	0.29672	MEIS3
cg05520465	0.296713	RP1
cg08430325	0.296705	MCHR2
cg20418394	0.296669	KIAA1274
cg03223659	0.296657
cg13474124	0.296649	ADAM30
cg13569431	0.296638	TJP3
cg21880888	0.296566	DDR2
cg00446472	0.296546	CBFA2T3
cg02840839	0.296506
cg24574692	0.29647
cg01035260	0.296467
cg03309898	0.296463	OPLAH
cg22204915	0.296463
cg17665095	0.296462	ERC2
cg12972081	0.296458	PCDHGA4;PCDHGA11;PCDHGA9;PCDHGA1;PCDHGB1;PCDHGB8P;PCDHGB6;PCDHGB3;PCDHGB7;PCDHGA6;PCDHGA8;PCDHGA10;PCDHGA5;PCDHGB4;PCDHGA3;PCDHGA2;PCDHGB2;PCDHGA7;PCDHGB5
cg07054668	0.296449	ITIH1
cg19831706	0.296448	NUDT16P
cg00996377	0.296443	DPEP1
cg13434308	0.296438	TMTC1
cg01519733	0.296437
cg14485633	0.296423	VAV2
cg01709568	0.296407	APBA1
cg07888884	0.296393	KSR1
cg04468081	0.296382	MCF2L2;B3GNT5
cg09796089	0.296375
cg03312703	0.296371	MFSD4
cg12271797	0.296352	SNTG1
cg19223521	0.296335
cg06626599	0.296327	KCNQ4
cg03200631	0.296316	PRM1
cg06418871	0.296287	MARVELD2
cg21041579	0.296283	C14orf49
cg13967888	0.296282
cg05060843	0.29627	RIPK4
cg01786973	0.29627	NR5A1
cg03279206	0.29624	AVP
cg08189615	0.296213	PNKD;TMBIM1
cg02387554	0.296185
cg25131632	0.296163
cg27371741	0.296127	LRRC2;TDGF1
cg02254898	0.296097	FLT4
cg02586712	0.296087	EHD4
cg08432971	0.296021	GRM6
cg06303936	0.296012	SPATA16
cg22590032	0.296003	FLT4
cg06033660	0.295996	HTR6
cg11931762	0.29599
cg08284066	0.295978
cg27048684	0.295947	KIAA0556
cg01965636	0.295916
cg15193228	0.295898	SEC14L3
cg13457427	0.295884
cg16906229	0.295883	KCNQ4
cg15228639	0.295828	PLA2G4E
cg14393466	0.295801	KCNA4
cg06735472	0.295789	FAM3B
cg05872570	0.295738
cg11461236	0.295724	KCP
cg18433380	0.295717	BLCAP;NNAT
cg11581865	0.295711
cg22792449	0.295703	C11orf93;C11orf92
cg20370783	0.295676	NPAS2
cg17973038	0.295647
cg10441789	0.295576
cg10133725	0.295525	SLC22A20
cg14319235	0.295511	ELTD1
cg13433881	0.295478	ASTL
cg11783014	0.295467	UST
cg17508591	0.295437	PCDHA6;PCDHA2;PCDHA1;PCDHA7;PCDHA5;PCDHA3;PCDHA4
cg10504436	0.295396	DERL3
cg08008254	0.295382	ADORA2B
cg08011119	0.295357	C1QL2
cg20625379	0.29532
cg04519870	0.295276	ALPI
cg10894991	0.295266
cg03523104	0.295263	ZBTB39
cg22133777	0.295259	ERC2
cg20861489	0.295258	HCRTR2
cg15371711	0.295255	MYL9
cg08216899	0.295236	KCNK6
cg15063771	0.295228	STK19;DOM3Z
cg03969515	0.295227
cg00006397	0.295215	NHLH1
cg22160121	0.295197	ESYT3
cg02891686	0.295183	SOD3
cg08833126	0.295167
cg00695391	0.295132	MMEL1
cg22260869	0.295131	SLCO3A1
cg11268546	0.295125
cg20555234	0.295121
cg20146105	0.295117	MFSD4
cg08832624	0.295101
cg12511277	0.295098
cg14901920	0.295083	CD8B
cg15980363	0.295042	HNRNPCL1;LOC649330
cg20971998	0.295032
cg10492152	0.294973	IL17A
cg25535047	0.294972
cg00059161	0.294957	SLITRK3
cg18838059	0.294951
cg24593324	0.294933	VCAM1
cg14949292	0.294921	GAA
cg22903468	0.294887
cg05469934	0.294878
cg13283952	0.294773
cg23315518	0.294768
cg17544177	0.294765	KCNIP2
cg10107725	0.2947	LY75
cg00817502	0.294689	SEC24D
cg04958165	0.294685
cg20554753	0.294589
cg14500854	0.294585	PRKG1
cg11858880	0.294581
cg07139503	0.294574	ATXN7
cg14095101	0.294574	TRPM6
cg00347775	0.294555	MPPED1
cg20394609	0.294554	EMB
cg04828792	0.294548	MX2
cg01881428	0.294532	COL11A2
cg22678398	0.294494	RAP2B
cg08457898	0.294489	EPHX3
cg26611070	0.294468	AREG
cg09726279	0.294448	MYBBP1A
cg15314382	0.294444
cg18174542	0.294425	CSDC2
cg08266168	0.294417	F7
cg09373148	0.294403	ESYT3
cg25350789	0.294392	BEST4
cg07644939	0.294371	SNED1
cg20358362	0.294368	HS3ST3B1
cg17442776	0.294337
cg09732405	0.294325
cg14209784	0.29431	AGAP11;C10orf116
cg20386580	0.294285	NEURL
cg27470373	0.294281
cg22867837	0.294243	FAT1
cg07853425	0.294228
cg16928046	0.294224	TBX21
cg21340230	0.294216
cg15109172	0.294167	ATHL1
cg02045981	0.29416
cg23695990	0.294123
cg15248013	0.294122	RFTN1
cg24086536	0.294087	NLRP13
cg19722748	0.294064	DLX6AS
cg23402467	0.294057
cg01208318	0.294043
cg26160189	0.294016	FAT1
cg03127244	0.294005	B3GALT4
cg26099834	0.294001
cg19876657	0.293961
cg27262398	0.293957	SLN
cg19915582	0.293952	NRTN
cg03108827	0.293922	C4orf44
cg26253868	0.29392
cg02124022	0.293912
cg18022883	0.293898
cg16886987	0.293893	DSCR6
cg19689322	0.293885	KCNQ4
cg19569074	0.293873
cg10213812	0.293861	FOXN1
cg17129262	0.293855	MDFI
cg01824412	0.293844
cg02668075	0.293838	EDAR
cg22683259	0.293757	PLSCR1
cg26084700	0.293751
cg26979504	0.293713	HHEX
cg10242602	0.293688	ZFP42
cg14019186	0.293677	GFM1;LXN
cg18001869	0.293642	CACNA1I
cg15187606	0.293606	PDZK1IP1
cg07588430	0.293594	FOXP4
cg02096793	0.293576	MFSD7
cg01145396	0.293575	CHRNG
cg26224060	0.293543	GPR150
cg06802641	0.293528	TAS1R3
cg19565795	0.293525	WDR27
cg00626312	0.293516
cg16248933	0.293453	CASR
cg11977716	0.293452	NFATC1
cg14644418	0.293436	FOXI2
cg21920221	0.293427	STK10
cg06436658	0.293417	ISPD
cg10113820	0.293415	SLC45A4
cg24008358	0.293411	TMEM132D
cg03838635	0.293392
cg08210297	0.293377	ALPI
cg14506195	0.293352
cg14652095	0.293334	HIST1H1A
cg20169521	0.293334	MPP4
cg24361265	0.293333	ELL3
cg18430044	0.293325
cg14534848	0.293304
cg06403553	0.293298	PGK2
cg14807565	0.293296
cg00405769	0.293292	FAT1
cg13572911	0.293282	ACO1
cg21382923	0.293263	SH2D5
cg08470031	0.293263	TSSC4
cg10198171	0.293248
cg03675047	0.293239
cg04419883	0.293233
cg18439861	0.293225	PCDHGA4;PCDHGA11;PCDHGA9;PCDHGA1;PCDHGB1;PCDHGB8P;PCDHGB6;PCDHGB3;PCDHGB7;PCDHGA6;PCDHGA8;PCDHGA10;PCDHGA5;PCDHGB4;PCDHGA3;PCDHGA2;PCDHGB2;PCDHGA7;PCDHGB5
cg19221489	0.293212	SPATA2
cg00404641	0.293185	NUDT16P
cg11239489	0.293179
cg06929324	0.293165	C14orf115
cg02902102	0.293154	GRIN2D
cg07211474	0.293152	TRIM36
cg14282182	0.293101	HSPG2
cg01735398	0.2931	SLC5A10;FAM83G
cg03553947	0.293077	KCNA4
cg00831909	0.293065	PDPN
cg10323531	0.29306
cg12483927	0.293055	RD3
cg12034118	0.293042	IRF6
cg23304023	0.292995	TACC2
cg20908276	0.29298
cg15892784	0.292964	GPR25
cg13756251	0.292953	COL5A1
cg14363249	0.292951	TMC1
cg09375299	0.292906	HS6ST1
cg08815110	0.292898	ARSG
cg01492061	0.292874	DPCR1
cg11405475	0.292862	SNRPE
cg05617027	0.292838	RBM47
cg02932364	0.292829
cg06872115	0.292809
cg23978504	0.292789	SOX2OT
cg25641025	0.292782	TERT
cg13168617	0.292769	ST6GAL2
cg12841873	0.292733	ZBTB9
cg10142436	0.292714	EHD4
cg26670674	0.292697
cg14795690	0.292691	FBN2
cg26188131	0.292682
cg17385414	0.292677
cg11396712	0.292652	FAT1
cg19285799	0.292624	UST
cg03699601	0.292594	TMEM121
cg10543035	0.292584	NPHS2
cg27534072	0.292565
cg20003638	0.292547	SLC12A5
cg13756014	0.29254
cg12795643	0.292535	ATP4B
cg14933200	0.292534
cg22862003	0.292524	MX1
cg24913168	0.29252	SERP2
cg00632853	0.292515	ASB6
cg13794863	0.292511
cg09839177	0.292499	LOC285419
cg09538676	0.292487	ATXN7L1
cg11351809	0.292486	HS3ST3B1
cg07220922	0.292468	LOC285370
cg08466889	0.292454	GALNS
cg07992308	0.292448	KCNA7
cg15166583	0.292447	ME3
cg24632944	0.292442	FBLN2
cg12236880	0.292426
cg10159529	0.292413	IL5RA
cg08683790	0.292405
cg10882226	0.292403
cg06178179	0.292398	CA7
cg24506237	0.292398
cg23719124	0.292375	GSTM5
cg08336425	0.292336
cg13435834	0.292327	C7orf50
cg25241320	0.292291
cg18031880	0.292284
cg18630644	0.292273	C6orf201;C6orf146
cg23954416	0.292269	PDPN
cg12232222	0.292253	FARP1
cg09423283	0.29223	GRM1
cg00497172	0.29223	PEAR1
cg02395590	0.292204
cg20434586	0.292197	TTBK1
cg15676837	0.292195	PTPRV
cg11160908	0.292187	SEMA5B
cg22171539	0.292164
cg14819504	0.292139	LY75
cg19230867	0.292134
cg13397898	0.292133	QRFP
cg22043381	0.29213	ZHX2
cg00163006	0.29213	SPNS2
cg17105814	0.292126
cg23827991	0.292101	TERT
cg05158146	0.292093
cg26199241	0.292085
cg24687432	0.292049	ATP10A
cg06037095	0.292027
cg15236483	0.29202
cg00717180	0.292011
cg08966188	0.291984	KRT19
cg21113740	0.291953	ELTD1
cg07074666	0.291913	EFR3B
cg23082393	0.291887	LAMA4
cg15266100	0.291864	C20orf202
cg25561754	0.291862	SLC26A11;SGSH
cg01561194	0.291837	ADARB2
cg01471572	0.291832
cg24864275	0.291831	FCGBP
cg14467794	0.291814
cg26444282	0.291813	SYNPO
cg21155767	0.291767
cg11668561	0.291761	GP9
cg09597767	0.291746
cg27309038	0.291717	ALPP
cg27065876	0.291688	IGFALS
cg13563869	0.291687
cg14627862	0.291677	THBS2
cg02808397	0.291655	FNDC1
cg18253764	0.291638	MAGEL2
cg16328466	0.291625
cg12598837	0.291605	HTR3A
cg00158789	0.291576	TBX4
cg08180229	0.291536	LOC400940
cg24581795	0.291529	TNFRSF10B
cg03152500	0.291466	PROCR
cg02981092	0.291409	PDE12
cg09282500	0.291371	PCK1
cg20200742	0.291364	TRPM2
cg24959428	0.291332	GBP6
cg07011110	0.291326	BTN1A1
cg26335577	0.291318
cg11278749	0.29131
cg23001918	0.291308
cg27418402	0.291279	PSMD6
cg01791935	0.291267	C4orf22
cg13117164	0.291267
cg15596932	0.291253	SOST
cg08458630	0.291195	C6orf208
cg23573129	0.291183	TBX1
cg19856845	0.291182	RIN3
cg00037457	0.291168
cg15037663	0.291155	DFNA5
cg20014974	0.291145
cg11583041	0.291113
cg13693143	0.291089	MIR206
cg25657261	0.291083	PCDHGA2;PCDHGA3;PCDHGA1
cg24811069	0.29107
cg23641283	0.291063	KRTAP9-9;KRTAP9-4
cg23172671	0.291057
cg00971747	0.291053	C1orf106
cg01610123	0.291053
cg00653085	0.291049	ECHDC2
cg03468072	0.291009
cg25450819	0.291007	WDR70
cg00500229	0.291002
cg19134644	0.290999	TNXB
cg09966770	0.290994	DUOXA1;DUOXA2
cg08776014	0.290991	RIPK4
cg06335597	0.290975	ZNF467
cg26087625	0.290965
cg02870485	0.290918
cg01268022	0.290906	FKBP14
cg26793227	0.290906	EPHA2
cg13546308	0.290901
cg06655097	0.290898
cg18331249	0.290887	LAPTM4B
cg04448240	0.290884
cg05935833	0.290865	SFTPA2
cg16942595	0.290857	UST
cg11666982	0.290844	TERT
cg02280532	0.290832	LY75
cg19009471	0.290803
cg19759045	0.290798
cg00916640	0.290796
cg26207503	0.290786	MYF5
cg13118906	0.290775	CYB561
cg27532560	0.290748
cg01274257	0.29073
cg12081291	0.290714
cg26551200	0.290707	TTYH3
cg15039102	0.290672
cg23035602	0.290663	ZNF761;LOC147804
cg10301767	0.290659
cg18514922	0.290655	LY75
cg05506566	0.290653
cg26422469	0.290602	TMEM105
cg10130564	0.290596	TAGLN
cg24928901	0.290584	PDGFA
cg02628561	0.290571	MYO15A
cg13448092	0.290545
cg03700143	0.29051	GABRD
cg07135797	0.29048	ZNRD1;NCRNA00171
cg10928294	0.290478	MEOX1
cg05853656	0.290478	HS3ST6
cg07908984	0.290447	TMEM40
cg25493948	0.290446	FMN1
cg10900202	0.290445	ARHGEF4
cg02532017	0.290438	SNED1
cg07307484	0.290377	MINK1
cg15561613	0.290372	KIF26B
cg00360610	0.290371	SNRNP200
cg12560421	0.290371
cg10923855	0.29034
cg20466382	0.290339
cg05714559	0.290293	SYNPO
cg26402435	0.290258
cg00023919	0.290215	RHOD
cg14882398	0.290202	PF4
cg05865660	0.290185
cg08378830	0.29018
cg02547054	0.29017	VDR
cg04260293	0.290165	EPHA8
cg00491927	0.290145
cg25352342	0.290135	FAT1
cg13647821	0.290129	SASH1
cg11022537	0.290124
cg19311244	0.290112
cg14845812	0.290111
cg24563639	0.29011	C4orf22
cg26471497	0.290102
cg02972098	0.290026
cg00457087	0.290013	DDR2
cg26900154	0.290001	OTOF
cg08736918	0.289992
cg08069287	0.289987
cg18121410	0.289983	TNXB
cg04681394	0.28998	KNDC1
cg22026368	0.289976	RIPK4
cg10791580	0.289945	LOC285733
cg26793320	0.289943
cg26105283	0.289935	MAD2L2
cg19650253	0.289917	PTGDR
cg09595050	0.289912	PRDM8
cg11966803	0.28991	STK24
cg10422233	0.289905	C14orf73
cg14451882	0.289899
cg04313735	0.289889	PLEKHB1
cg06809364	0.289871	P2RY1
cg26613586	0.289871
cg00735454	0.28987	LOC121838
cg21913528	0.289862	IVNS1ABP
cg04678570	0.289843
cg12813394	0.289811
cg24996161	0.289809	PCDHGA2;PCDHGA4;PCDHGA1;PCDHGB1;PCDHGA3
cg11737871	0.289793	PRAMEF12
cg18280125	0.289785	STX18
cg22592160	0.289725
cg03127034	0.28972	FOXP4
cg12629796	0.289714
cg01378062	0.289711
cg04450599	0.289665	ALB
cg05396243	0.289659
cg08552988	0.289654
cg00695821	0.289644	KCNAB1
cg21956099	0.289625	TERT
cg24576050	0.289602	PCDHGA4;PCDHGA11;PCDHGA9;PCDHGA1;PCDHGB1;PCDHGB6;PCDHGA12;PCDHGB3;PCDHGB7;PCDHGA6;PCDHGA8;PCDHGA10;PCDHGA5;PCDHGB4;PCDHGA3;PCDHGA2;PCDHGA7;PCDHGB2;PCDHGB5
cg14741653	0.289601	CDRT15
cg03314840	0.289585	PKLR
cg19650573	0.289573	ITGA11
cg27029450	0.289568
cg20773915	0.289567	CHD5
cg16055824	0.289539	CACNA1G
cg14112041	0.289535	LOC286238
cg06193043	0.28952	NPPA
cg01782826	0.289514	RCSD1
cg15101535	0.289501
cg17105005	0.289473
cg05721189	0.28945
cg17802949	0.289441	CACNA1I
cg01502743	0.28943	CRTC1
cg21221695	0.289428	SLC4A4
cg05165087	0.289426
cg04324821	0.289417
cg27318774	0.289378
cg18249634	0.289354	TRIM71
cg15075128	0.289315
cg07855639	0.289298	CDC42EP1
cg03508204	0.289274	HS6ST1
cg18134262	0.289274	PCDHA7;PCDHA13;PCDHA12;PCDHA6;PCDHA10;PCDHA4;PCDHA11;PCDHA8;PCDHA1;PCDHA2;PCDHA9;PCDHA5;PCDHA3
cg04421392	0.289273	C6orf138
cg17240133	0.289259	GCOM1
cg15306060	0.289248	RPL3;RNU86
cg26767974	0.289245	HDAC4
cg21011403	0.289244
cg24663003	0.289236	ZP3;SRCRB4D
cg24771877	0.289234
cg14349667	0.289226	FGF5
cg09562426	0.289198	FOLR1
cg01579636	0.289196	IL17B
cg03976543	0.289169	SH3TC1
cg04994456	0.289148	RNF186
cg11168433	0.289134	KCNQ4
cg00107046	0.289128	EPHA2
cg04055819	0.289128	FRMD4A
cg12619347	0.289095	SLC43A1
cg07083806	0.289085	MYCN;MYCNOS
cg21554552	0.289073	RASSF1
cg01040890	0.289055	FLT4
cg20701531	0.289041	GLI2
cg00437360	0.289027	HS3ST3B1
cg12337525	0.289003
cg19476597	0.288996
cg27599792	0.288985	PCDHGA4;PCDHGA6;PCDHGA9;PCDHGA1;PCDHGA8;PCDHGA5;PCDHGB1;PCDHGA10;PCDHGB4;PCDHGA3;PCDHGA2;PCDHGB6;PCDHGA7;PCDHGB2;PCDHGB5;PCDHGB3
cg05046589	0.288985	BAMBI
cg11658054	0.288966	CSHL1
cg07512361	0.28895	SH2B2
cg09176545	0.288947
[truncated: 35,955 more rows]
