# Supplementary material for: A multi-omics approach for biomarker discovery in neuroblastoma: a network-based framework
Source: NPJ Syst Biol Appl. 2024 May 17;10:52. doi: 10.1038/s41540-024-00371-3 (PMC11101461; doi:10.1038/s41540-024-00371-3)
Supplement: Supplementary file 5 — Data 3 [file 41540_2024_371_MOESM5_ESM.xlsx]

## Sheet: Table S3
Table S3: Top 10% high-rank miRNA-seq features ordered by rank, these constitute the miRNA list used in constructing the interaction network.
miRNA4_ranks	ID
0.316030510897065	hsa-mir-29b-2
0.297288424937393	hsa-mir-628
0.280118189321891	hsa-mir-181b-1
0.27560077497226	hsa-mir-29b-1
0.264833950723904	hsa-mir-29a
0.255190545718641	hsa-mir-181b-2
0.240749193866081	hsa-mir-181a-2
0.233283738920403	hsa-mir-181a-1
0.232305424735162	hsa-mir-744
0.228983280835326	hsa-mir-3605
0.223141309918616	hsa-mir-184
0.219133623692856	hsa-mir-1343
0.218345817092011	hsa-mir-29c
0.212443070137707	hsa-mir-374b
0.211220215087371	hsa-mir-197
0.210222019620188	hsa-mir-323a
0.210041048793537	hsa-mir-330
0.209534047383112	hsa-mir-874
0.208861391354587	hsa-mir-200c
0.20602604005562	hsa-mir-3200
0.20434077951965	hsa-mir-323b
0.200681616035933	hsa-mir-494
0.197288592040855	hsa-mir-3074
0.19688999962795	hsa-mir-30e
0.19635416232173	hsa-mir-337
0.194929765325573	hsa-mir-6514
0.194596692035239	hsa-mir-30c-2
0.194032221350235	hsa-mir-599
0.193159568502604	hsa-mir-301a
0.192935065587247	hsa-mir-2110
0.192066583883236	hsa-mir-421
0.19052541104332	hsa-mir-6516
0.190335250319287	hsa-mir-7113
0.189272159482286	hsa-mir-5089
0.188752488935434	hsa-mir-219b
0.187522405568315	hsa-mir-491
0.187135993647989	hsa-mir-1197
0.186458044964863	hsa-mir-186
0.184278855965039	hsa-mir-671
0.183548396793078	hsa-mir-3127
0.180154863781191	hsa-mir-34a
0.178953285935915	hsa-mir-329-2
0.177586767371175	hsa-mir-30c-1
0.17750871974984	hsa-mir-92a-2
0.176289150864935	hsa-mir-190a
0.175771834994503	hsa-mir-148b
0.175656943385643	hsa-mir-545
0.175351852252937	hsa-mir-625
0.174545096285367	hsa-mir-23b
0.173132617957591	hsa-mir-137
0.172999485271677	hsa-mir-585
0.171443344575835	hsa-mir-1976
0.170919334741834	hsa-mir-6511b-1
0.170570537395513	hsa-mir-5586
0.16963650116378	hsa-mir-329-1
0.168418967644746	hsa-mir-5581
0.167776311924847	hsa-mir-380
0.166936788831211	hsa-mir-193b
0.166539792383167	hsa-mir-6499
0.16596276462801	hsa-mir-3164
0.16571649401404	hsa-mir-454
0.165080309461636	hsa-mir-769
0.164570160329824	hsa-mir-3065
0.163702638587531	hsa-let-7g
0.163669318150949	hsa-mir-668
0.162980555998227	hsa-mir-30d
0.162472155460365	hsa-mir-1179
0.1622761865526	hsa-mir-3186
0.162247312356677	hsa-mir-4665
0.161899103905477	hsa-mir-192
0.161441906461677	hsa-mir-590
0.161416699364695	hsa-mir-4421
0.159780273239425	hsa-mir-432
0.159236358265588	hsa-mir-324
0.157715489128182	hsa-mir-5682
0.156239299441772	hsa-mir-539
0.156194450518464	hsa-mir-335
0.156117696543405	hsa-mir-1256
0.156110282034059	hsa-mir-664a
0.156058107154465	hsa-mir-204
0.155868116506363	hsa-mir-492
0.155673345392961	hsa-mir-760
0.155662766310215	hsa-let-7b
0.154929116245501	hsa-mir-589
0.154086235719062	hsa-mir-342
0.154054422082842	hsa-mir-221
0.153306400711351	hsa-mir-141
0.152876882425552	hsa-mir-146a
0.152792479661439	hsa-mir-340
0.151510985888458	hsa-mir-487b
0.151334925684098	hsa-mir-493
0.151199677160616	hsa-mir-92a-1
0.150376440048891	hsa-mir-106a
0.14955409111757	hsa-mir-6509
0.149543440496858	hsa-mir-128-1
0.149237293817826	hsa-mir-4696
0.149143485372943	hsa-mir-1250
0.149061023822038	hsa-mir-496
0.149056800367894	hsa-mir-3612
0.14877879179871	hsa-mir-194-1
0.148393613005137	hsa-let-7a-3
0.148030533560993	hsa-mir-25
0.147873937564056	hsa-mir-93
0.147485489876271	hsa-mir-4704
0.147396281710185	hsa-mir-656
0.147255643777327	hsa-mir-222
0.146738790769442	hsa-mir-4422
0.145838640736119	hsa-let-7a-1
0.145244684081611	hsa-mir-3691
0.144220325110832	hsa-mir-433
0.144059763038145	hsa-mir-3937
0.143922012307628	hsa-let-7c
0.14327325127458	hsa-mir-3913-2
0.143211491609363	hsa-mir-3622a
0.142414051711874	hsa-mir-27b
0.141904481501655	hsa-mir-627
0.141831988887881	hsa-mir-1228
0.141609559011266	hsa-mir-1305
0.141503658430736	hsa-mir-3179-3
0.141413121793742	hsa-mir-379
0.140869395622065	hsa-mir-636
0.140735774331183	hsa-mir-152
0.140689531687845	hsa-mir-106b
0.140632651305816	hsa-mir-3064
0.140368223878751	hsa-mir-26a-2
0.139999649689149	hsa-mir-4639
0.139753608463744	hsa-mir-3159
0.139265016136156	hsa-mir-765
0.13922506004394	hsa-mir-3678
0.1391760359461	hsa-mir-208a
0.139063030303338	hsa-mir-1908
0.138708943838231	hsa-mir-889
0.13848568664846	hsa-mir-1306
0.138478871549501	hsa-mir-3177
0.13808601250791	hsa-mir-940
0.138066084661958	hsa-mir-6722
0.137962346941221	hsa-mir-194-2
0.137614566745038	hsa-mir-664b
0.137293455381262	hsa-mir-362
0.137231109587526	hsa-mir-20a
0.137131017543746	hsa-mir-3132
0.136780491945455	hsa-mir-26b
0.136774285249236	hsa-mir-487a
0.136214830012342	hsa-mir-99a
0.135894563213905	hsa-mir-6818
0.13568645518935	hsa-mir-4731
0.135611553369327	hsa-mir-6867
0.135554275668923	hsa-mir-190b
0.13531188440068	hsa-mir-6511b-2
0.135184092612825	hsa-let-7d
0.134789861990421	hsa-mir-382
0.13448608926496	hsa-mir-1251
0.134045450983241	hsa-mir-660
0.133763088034242	hsa-mir-3613
0.133134543911012	hsa-mir-548e
0.132780059371881	hsa-mir-552
0.132379751531658	hsa-mir-511
0.13206495904263	hsa-mir-32
0.131770610757032	hsa-mir-3179-1
0.131478986037291	hsa-mir-3202-2
