# Supplementary material for: A multi-omics approach for biomarker discovery in neuroblastoma: a network-based framework
Source: NPJ Syst Biol Appl. 2024 May 17;10:52. doi: 10.1038/s41540-024-00371-3 (PMC11101461; doi:10.1038/s41540-024-00371-3)
Supplement: Supplementary file 6 — Data 4 [file 41540_2024_371_MOESM6_ESM.xlsx]

## Sheet: Table S4
Table S4: Shared genes between the methylation array set and the high-rank mRNA set; these constitute the gene list used in constructing the interaction network.
RFX1
PDE6G
NT5C1A
TGFB1
ETV3L
SH3BGRL3
MYLK4
ELF3
LY9
KCNS2
NLRP2
PAQR7
IER5
CYP4F12
ULBP2
B3GNTL1
DNALI1
UNC13D
TNS3
NCF1B
FAM71E2
PTPRH
SHCBP1
APC2
BRSK1
ARHGEF10L
L3MBTL4
C16orf45
ODZ2
RHCE
HRC
DFNA5
SATB2
KEL
WAC
CD79A
HLA-B
SPIRE1
TTYH2
MPP6
OR4K17
ITIH4
PRKCQ
MYCL1
RPS7
FAM190B
CD97
PAK1
MBOAT1
RIPK3
CACNA1A
TSTA3
PTP4A2
APCS
PDZRN4
RHOB
C1orf146
FAM13A
OXR1
MAPKAP1
MSC
GRIN2C
USP42
PBX4
C1orf129
OR10H2
SLC16A5
HTR3D
NKAIN3
CYC1
SAMSN1
GOSR1
UPP1
TYK2
HIVEP3
SELE
SFTA2
TTYH3
OSBPL6
NEUROD1
CCDC114
HOXC10
CLCN6
TTC24
LILRB2
MEFV
PRKCE
BCAP29
TLE4
CUL5
SOX5
ZMYND19
SLAMF1
GRID2IP
CEACAM21
IGFBP7
LY6G6E
SLC22A6
BTBD1
HEYL
PRHOXNB
PPP1R14C
SYT11
TAF4
COL9A3
CDR2L
KRTAP20-4
NTM
OR4C12
PCDHB15
STOX2
RABGAP1L
RHCG
FBF1
RBP7
SPAG17
TTC22
NPR2
NAALADL1
TMEM97
PDZD7
ENDOD1
PDGFRB
FRS2
SCARA5
GFI1
GAD2
RAD51AP2
PARD3B
DCAF4L2
RASSF1
KCTD11
RGS10
OR1M1
GPR144
ARHGAP27
NANOS2
LY6G6D
HTR1E
CLASP1
HSPA7
CYTH1
OR6N1
RCC2
LAPTM4B
SYTL3
GSTA3
OR2T8
KCNMB2
LTB
PIP4K2A
GSTA2
OR8D2
HAUS5
FOXH1
LRP2
CAPG
AXIN2
MIR373
KRTAP13-3
SYN3
CNR1
ZMYND15
DHDDS
SPRYD4
SERPINB1
ENPP7
TRIM55
OR52D1
SARM1
NTSR1
CEACAM6
EXOC4
ANKRD45
SLAMF8
WISP1
C1orf228
SPRR4
KNCN
QPCT
OR7G3
C11orf41
FAM5B
RALYL
TRHR
RBP5
LCE4A
ADCY3
MEOX1
SEPT8
ANKRD6
ACTRT2
MIR516A1
SKAP2
ZNF83
LILRA4
POTEC
IL31RA
NR2F1
THUMPD1
PTPRS
TAPBP
SIK2
WDR25
CTNNBIP1
CD33
COLQ
TMEM140
FZD4
PSIP1
GLB1L2
CLIP2
CLEC4F
PDE4A
HOTAIR
DRD2
SLURP1
FAM27L
ATAD3B
NOX3
CLPTM1L
SLC27A1
PPIL6
KRTAP19-8
CDH18
RIMS3
MAP2K2
SLC20A1
ZBTB10
C1QB
OR14I1
ZDHHC19
LMTK3
KLF12
GTF2H4
CTSC
HPCA
CREB3L3
CD93
MYO1F
PDXP
SLC6A16
STRADB
POLL
SLC2A14
PTPRF
ATP4B
CMKLR1
CCND1
MYCN
HIF3A
BMPR2
ZNF766
KCNT2
CHST8
CRYL1
UGT3A2
MAP3K5
EDN3
C1orf63
NBPF10
MRVI1
SLC46A1
PIGN
SCN4A
SOBP
LCE1E
POMC
C16orf54
KIAA0748
COX6B2
TULP4
GALR3
RPL18
INSL5
FAM160A1
CRLS1
CTNND1
HMGCL
LCN6
OR5B2
ARTN
B3GNT3
ZBTB40
ARC
MIR520A
MIR518C
MIR518D
CILP2
C20orf197
MAN2B1
RTL1
SF3B1
CPZ
CYP4F3
MEX3D
DTWD2
LCE6A
KRTAP19-1
BRCA2
ZEB2
TUBA1C
IKZF3
LCE2D
SDR9C7
OR8K3
SCTR
PTH2R
CASP14
HSD17B14
TUSC5
LNX1
CNKSR3
LCE2B
ARHGAP28
MTL5
MARCKS
FAM71F1
EPC2
TMEM71
VTI1A
LILRA3
ZFP36L2
ARSG
UPF1
KRTAP13-1
LTBP4
KLK8
PLCH2
C10orf140
REEP6
ATP5C1
MLXIP
BLVRB
MIR526A1
MEGF9
SPRR2B
CDK11B
TGOLN2
BNIP3L
EGFR
PENK
RND2
TEC
SPATA2L
NCR3
PRKCB
KLHL29
PBRM1
PDX1
AANAT
ENO1
C1orf173
TUBB
NEUROG1
ADAMTSL2
VPS8
FAM176B
OR10AG1
GPR37L1
TMPRSS11D
EYS
PTOV1
TMPRSS4
DEFB121
OR4K13
IFITM1
TBX21
TRPM8
OR6K2
CD5L
EMILIN3
GLI2
TMEM191A
GPRC5C
SIGLEC7
COLEC11
OR6S1
TMEM126A
NHLH1
SLC43A1
POM121
CORO1A
MARS2
UNK
CRK
CBY3
MBD3L1
KLHL14
PVT1
CHD1L
OR51I2
ABCC12
CA1
NMT2
ADRA1A
NOTCH4
OR7G1
TIAM1
S100A10
SCNN1B
LECT1
OR51B5
PCDHB2
RNASEH2A
NPFFR1
FOXN1
RAB8A
STMN4
TSPAN4
KIAA2013
ARHGEF7
HPD
CEACAM16
SLC35E1
COL28A1
PPBP
NOS2
GPR107
LILRA6
COL14A1
DAZAP1
TSSK6
POU2F2
ZBTB8A
ZNF771
HAPLN4
SLCO1B1
NLRP5
CD74
MALL
NPEPL1
UNC119
TPM2
AKIRIN1
NAV3
CSNK1D
SHANK1
RNPS1
CA9
NCKAP1L
TMEM45B
TRAK2
MFGE8
KCNAB3
KRTAP9-2
PLEKHM1
MIR527
C1orf159
KDM4B
LCP1
SLIT3
CACNG1
ZNF300
LILRA2
ABCB8
TSKS
CST2
LCT
ITCH
SRMS
MAG
LRRC8B
FAM59A
CPAMD8
IL1B
RNF183
PEAR1
PLEKHB1
MIR518A1
KRTAP25-1
NUBPL
CASP3
OR2T6
ARHGAP10
CCDC153
SLC1A5
SLC25A21
TPD52L3
SDC1
TRIM27
DRD1
LRP4
IRF6
KCNMB3
PLXNC1
ZNF648
KRTAP24-1
LCE1A
TNFSF9
CKAP2L
TP53AIP1
NCKAP5
RXRB
ZMYM1
KRTAP26-1
NXNL1
SFRP1
SYT13
RADIL
LMF1
PQLC3
CORO6
IQCE
NPC1
GFOD1
CDK5R1
PDE6B
CCDC81
CYP2F1
VSTM2B
ATPIF1
PPFIBP2
SMARCAL1
OLIG3
PDE8B
ID3
MAPK11
TSPAN10
RAP2A
EFHA2
ANKRD53
CCDC155
SLC38A10
ACOXL
PCSK9
TRAF3IP2
SENP6
RGS12
PLD6
KCTD14
FBXL18
SLC8A1
NLN
BACH2
MIR521-2
LCE1F
KCND3
CST9L
DUSP15
MATN2
RBM15B
PLD5
FDFT1
VWA1
OR4F6
PTPN7
DEFB116
UTP23
AGAP1
SLC8A3
MIR519C
MIR516B1
FGD6
ANKFN1
HMBS
NLK
GABBR1
OR2H2
SOHLH1
WHSC1L1
N4BP1
CCDC17
CLDN25
OR2V2
CYP2C9
SOX6
KRT38
FLG
RAP1GAP
SFMBT2
TTC39A
NT5C
MGAT5B
MIR520C
CNR2
SNORD116-1
LCE2A
CALN1
CREBBP
HSF5
LDB3
HOXA4
RAB17
TUBB2B
OR4E2
TNKS1BP1
SERPINB9
TMC8
BEST4
SPI1
CNTFR
C14orf49
PRDM7
KLK9
CLDN22
PDGFRA
LPAR3
SRGAP1
KLHL26
TCL6
CHMP4C
JAG2
ITPR2
EPHB3
SLC36A1
ANKRD24
MUCL1
USP13
CTNNA2
TEKT4
ZNF572
CSF1
NRBF2
LOXL3
ATM
IFI16
SLC25A22
EPOR
OR8B12
MYO7B
MARCH4
MIR516A2
MTHFD1L
MIR320B1
EPB41L5
PRDX6
SLC12A4
HLA-H
KIF26B
PRKRIP1
B3GAT1
OR4A15
LY6G6C
SLC22A24
EHHADH
OSBPL3
OR10J5
GLI1
LAD1
BNIP3
KRTAP19-3
LRP3
SORL1
IL7
EFNB2
NQO2
KRTAP1-1
RHD
CYP4F2
PLXNB2
HIPK2
RNASE3
COL12A1
ZNF615
BIRC7
APTX
KRT7
APOLD1
ZNF815
DCHS1
LGALS3BP
HPGDS
TGIF1
DISP1
CHRNA9
PROC
RPS15
GRASP
MIR498
DCD
MUC20
GRN
C9orf140
ADAMTS10
SPTBN4
RALB
HOXD8
PAPPA2
DEFB122
NRP2
TCAP
PKHD1L1
SCUBE1
TCF7
DPYD
POU4F2
FAM90A10
MIR520F
OPRL1
APLNR
EXT2
MYH14
TMEM190
EXD3
CAPZB
WARS
KRTAP23-1
ADAMTS2
SLC35F2
KHNYN
BCL3
GXYLT1
TAX1BP3
NECAB1
SMARCC1
HYAL2
TMEM211
C8orf85
TFAP2B
C17orf47
RPL35
ITGA6
TERT
SELL
ICA1L
TMCC3
SUSD4
KCNA4
STAC2
PLAGL2
VWCE
APEH
CTSZ
C17orf61
TRABD
ALK
ZNF716
FBXO31
BIRC3
KISS1
KRTAP20-3
GABRP
GPR111
B9D1
IL11
NCK2
RHBDD2
ST5
ADC
C1QTNF8
ADCY6
PSG3
PYY2
FILIP1
GLI4
IFLTD1
EIF4EBP2
NCOA1
LOXHD1
SEC14L4
PIK3R2
HMGA2
TSPAN14
GPNMB
FOXA2
LILRP2
TRAPPC4
HOXC4
HIGD1C
FBXW9
GRK5
TPK1
SND1
TNFSF18
ATP6V0B
PPAPDC1B
ANKH
SLAMF9
SLC30A3
NT5C1B
SH2B3
PRSS23
GPRIN1
KRTAP4-8
SYCE1
RALGAPA2
CYP4X1
GADL1
ESPNP
RNF44
CHSY3
GPR123
ASS1
GRM2
OR1K1
DGKD
GRK1
SLC22A7
C20orf3
ZFR2
RNGTT
FAM13C
WWC2
THADA
MYOT
C6orf192
FABP1
FLT3LG
RASAL2
ELF5
NOTO
FOXJ1
