# Supplementary material for: A multi-omics approach for biomarker discovery in neuroblastoma: a network-based framework
Source: NPJ Syst Biol Appl. 2024 May 17;10:52. doi: 10.1038/s41540-024-00371-3 (PMC11101461; doi:10.1038/s41540-024-00371-3)
Supplement: Supplementary file 7 — Data 5 [file 41540_2024_371_MOESM7_ESM.xlsx]

## Sheet: Table S5
Table S5: Interaction network. It consists of TF-miRNA and miRNA-target interactions involving a TF from the gene list and a miRNA from the miRNA list. TF-miRNA interactions were retrieved from transmir 0.2 database. miRNA-target interactions were retrieved from Tarbase v8 database. Interactions found in normal cell lines were filtered out.
source node	target node	miRNA TSS	TF Binding site	Action type	SRAID/PMID	Evidence	tissue	species	database	cell_line	cell_line_category	method	results_type	method_type	condition
BCL3	hsa-miR-324	chr17: 7234517	chr17: 7234447-7234796(score=1000)	Regulation	SRX190231	level 2	Lung	Homo sapiens	transmir	NA	NA	ChIP-seq & high-throughput	NA	DIRECT	NA
BCL3	hsa-miR-5581	chr1: 37514754	chr1: 37514709-37514906(score=801)	Regulation	SRX100387	level 2	Blood	Homo sapiens	transmir	NA	NA	ChIP-seq & high-throughput	NA	DIRECT	NA
BCL3	hsa-miR-625	chr14: 65412730	chr14: 65412571-65412740(score=334)	Regulation	SRX100387	level 2	Blood	Homo sapiens	transmir	NA	NA	ChIP-seq & high-throughput	NA	DIRECT	NA
BCL3	hsa-miR-6516	chr17: 77088753	chr17: 77088632-77088773(score=300)	Regulation	SRX190231	level 2	Lung	Homo sapiens	transmir	NA	NA	ChIP-seq & high-throughput	NA	DIRECT	NA
CCND1	hsa-miR-20a	NA	NA	Activation(feedback)	18695042	literature	NA	Homo sapiens	transmir	NA	NA	NA	NA	NA	NA
CCND1	hsa-miR-20a	NA	NA	Activation(feedback)	28090171	literature	NA	Homo sapiens	transmir	NA	NA	NA	NA	NA	NA
CCND1	hsa-miR-92a-1	NA	NA	Activation	28090171	literature	NA	Homo sapiens	transmir	NA	NA	NA	NA	NA	NA
CREBBP	hsa-miR-1256	chr1: 21176897	chr1: 21176821-21177086(score=617)	Regulation	SRX2339191	level 2	Blood	Homo sapiens	transmir	NA	NA	ChIP-seq & high-throughput	NA	DIRECT	NA
CREBBP	hsa-miR-1256	chr1: 21176897	chr1: 21176899-21177039(score=337)	Regulation	SRX017698	level 2	Blood	Homo sapiens	transmir	NA	NA	ChIP-seq & high-throughput	NA	DIRECT	NA
CREBBP	hsa-miR-1976	chr1: 26545856	chr1: 26545604-26545824(score=569)	Regulation	SRX2339193	level 2	Blood	Homo sapiens	transmir	NA	NA	ChIP-seq & high-throughput	NA	DIRECT	NA
CREBBP	hsa-miR-3177	chr16: 1706195	chr16: 1705911-1706215(score=266)	Regulation	SRX359409	level 2	Kidney	Homo sapiens	transmir	NA	NA	ChIP-seq & high-throughput	NA	DIRECT	NA
ELF3	hsa-miR-26a-2	chr12: 57846711	chr12: 57846689-57846984(score=506)	Regulation	SRX825394	level 2	Adipocyte	Homo sapiens	transmir	NA	NA	ChIP-seq & high-throughput	NA	DIRECT	NA
FOXA2	hsa-miR-192	chr11: 64893448	chr11: 64893478-64893574(score=358)	Regulation	SRX100448	level 2	Liver	Homo sapiens	transmir	NA	NA	ChIP-seq & high-throughput	NA	DIRECT	NA
FOXA2	hsa-miR-194-2	chr11: 64893448	chr11: 64893478-64893574(score=358)	Regulation	SRX100448	level 2	Liver	Homo sapiens	transmir	NA	NA	ChIP-seq & high-throughput	NA	DIRECT	NA
FOXA2	hsa-miR-26a-2	chr12: 57846711	chr12: 57846687-57846890(score=904)	Regulation	SRX190180	level 2	Lung	Homo sapiens	transmir	NA	NA	ChIP-seq & high-throughput	NA	DIRECT	NA
FOXA2	hsa-miR-29a	NA	NA	Activation	24722248	literature	NA	Homo sapiens	transmir	NA	NA	NA	NA	NA	NA
FOXA2	hsa-miR-29b-1	NA	NA	Activation	24722248	literature	NA	Homo sapiens	transmir	NA	NA	NA	NA	NA	NA
FOXA2	hsa-miR-29b-2	NA	NA	Activation	24722248	literature	NA	Homo sapiens	transmir	NA	NA	NA	NA	NA	NA
FOXA2	hsa-miR-29c	NA	NA	Activation	24722248	literature	NA	Homo sapiens	transmir	NA	NA	NA	NA	NA	NA
FOXA2	hsa-miR-34a	chr1: 9162933	chr1: 9162888-9163010(score=662)	Regulation	SRX100448	level 2	Liver	Homo sapiens	transmir	NA	NA	ChIP-seq & high-throughput	NA	DIRECT	NA
FOXA2	hsa-miR-3613	chr13: 50125541	chr13: 50125538-50125741(score=653)	Regulation	SRX100448	level 2	Liver	Homo sapiens	transmir	NA	NA	ChIP-seq & high-throughput	NA	DIRECT	NA
FOXA2	hsa-miR-3613	chr13: 50125541	chr13: 50125564-50125780(score=770)	Regulation	SRX190180	level 2	Lung	Homo sapiens	transmir	NA	NA	ChIP-seq & high-throughput	NA	DIRECT	NA
FOXA2	hsa-miR-3613	chr13: 50125541	chr13: 50125499-50125791(score=709)	Regulation	SRX764812	level 2	Pluripotent stem cell	Homo sapiens	transmir	NA	NA	ChIP-seq & high-throughput	NA	DIRECT	NA
FOXA2	hsa-miR-3613	chr13: 50125541	chr13: 50125511-50125780(score=501)	Regulation	SRX764811	level 2	Pluripotent stem cell	Homo sapiens	transmir	NA	NA	ChIP-seq & high-throughput	NA	DIRECT	NA
FOXA2	hsa-miR-3613	chr13: 50125541	chr13: 50125529-50125751(score=350)	Regulation	SRX764810	level 2	Pluripotent stem cell	Homo sapiens	transmir	NA	NA	ChIP-seq & high-throughput	NA	DIRECT	NA
FOXA2	hsa-miR-552	chr1: 34685309	chr1: 34685321-34685488(score=1000)	Regulation	SRX100448	level 2	Liver	Homo sapiens	transmir	NA	NA	ChIP-seq & high-throughput	NA	DIRECT	NA
GLI1	hsa-miR-29a	NA	NA	Repression	20564213	literature	NA	Homo sapiens	transmir	NA	NA	NA	NA	NA	NA
GLI1	hsa-miR-29b-1	NA	NA	Repression	20564213	literature	NA	Homo sapiens	transmir	NA	NA	NA	NA	NA	NA
IL1B	hsa-miR-146a	NA	NA	Activation	19333945	literature	NA	Homo sapiens	transmir	NA	NA	NA	NA	NA	NA
MYCN	hsa-let-7g	chr3: 52278645	chr3: 52278596-52278738(score=407)	Regulation(feedback)	SRX2550934	level 2	Neural	Homo sapiens	transmir	NA	NA	ChIP-seq & high-throughput	NA	DIRECT	NA
MYCN	hsa-miR-106a	NA	NA	Activation	17943719	literature	NA	Homo sapiens	transmir	NA	NA	NA	NA	NA	NA
MYCN	hsa-miR-106a	NA	NA	Activation	20080637	literature	NA	Homo sapiens	transmir	NA	NA	NA	NA	NA	NA
MYCN	hsa-miR-106b	chr7: 100101379	chr7: 100101295-100101669(score=644)	Regulation	SRX1690205	level 2	Neural	Homo sapiens	transmir	NA	NA	ChIP-seq & high-throughput	NA	DIRECT	NA
MYCN	hsa-miR-106b	NA	NA	Activation	20080637	literature	NA	Homo sapiens	transmir	NA	NA	NA	NA	NA	NA
MYCN	hsa-miR-181a-1	NA	NA	Activation	27167114	literature	NA	Homo sapiens	transmir	NA	NA	NA	NA	NA	NA
MYCN	hsa-miR-181a-2	NA	NA	Activation	27167114	literature	NA	Homo sapiens	transmir	NA	NA	NA	NA	NA	NA
MYCN	hsa-miR-181b-1	NA	NA	Activation	27167114	literature	NA	Homo sapiens	transmir	NA	NA	NA	NA	NA	NA
MYCN	hsa-miR-181b-2	NA	NA	Activation	27167114	literature	NA	Homo sapiens	transmir	NA	NA	NA	NA	NA	NA
MYCN	hsa-miR-1908	chr11: 61816855	chr11: 61816792-61817066(score=425)	Regulation	SRX2550933	level 2	Neural	Homo sapiens	transmir	NA	NA	ChIP-seq & high-throughput	NA	DIRECT	NA
MYCN	hsa-miR-20a	NA	NA	Activation	17943719	literature	NA	Homo sapiens	transmir	NA	NA	NA	NA	NA	NA
MYCN	hsa-miR-20a	NA	NA	Activation	19351822	literature	NA	Homo sapiens	transmir	NA	NA	NA	NA	NA	NA
MYCN	hsa-miR-2110	NA	NA	Activation	27167114	literature	NA	Homo sapiens	transmir	NA	NA	NA	NA	NA	NA
MYCN	hsa-miR-221	NA	NA	Activation	17943719	literature	NA	Homo sapiens	transmir	NA	NA	NA	NA	NA	NA
MYCN	hsa-miR-25	chr7: 100101379	chr7: 100101295-100101669(score=644)	Regulation	SRX1690205	level 2	Neural	Homo sapiens	transmir	NA	NA	ChIP-seq & high-throughput	NA	DIRECT	NA
MYCN	hsa-miR-25	NA	NA	Activation	20080637	literature	NA	Homo sapiens	transmir	NA	NA	NA	NA	NA	NA
MYCN	hsa-miR-25	NA	NA	Repression	27167114	literature	NA	Homo sapiens	transmir	NA	NA	NA	NA	NA	NA
MYCN	hsa-miR-27b	NA	NA	Repression	27167114	literature	NA	Homo sapiens	transmir	NA	NA	NA	NA	NA	NA
MYCN	hsa-miR-29b-2	chr1: 207869166	chr1: 207869098-207869358(score=1000)	Regulation(feedback)	SRX1690205	level 2	Neural	Homo sapiens	transmir	NA	NA	ChIP-seq & high-throughput	NA	DIRECT	NA
MYCN	hsa-miR-29b-2	chr1: 207869166	chr1: 207869133-207869287(score=566)	Regulation(feedback)	SRX2550933	level 2	Neural	Homo sapiens	transmir	NA	NA	ChIP-seq & high-throughput	NA	DIRECT	NA
MYCN	hsa-miR-29b-2	chr1: 207869166	chr1: 207869133-207869309(score=1000)	Regulation(feedback)	SRX2550934	level 2	Neural	Homo sapiens	transmir	NA	NA	ChIP-seq & high-throughput	NA	DIRECT	NA
MYCN	hsa-miR-29c	chr1: 207869166	chr1: 207869098-207869358(score=1000)	Regulation(feedback)	SRX1690205	level 2	Neural	Homo sapiens	transmir	NA	NA	ChIP-seq & high-throughput	NA	DIRECT	NA
MYCN	hsa-miR-29c	chr1: 207869166	chr1: 207869133-207869287(score=566)	Regulation(feedback)	SRX2550933	level 2	Neural	Homo sapiens	transmir	NA	NA	ChIP-seq & high-throughput	NA	DIRECT	NA
MYCN	hsa-miR-29c	chr1: 207869166	chr1: 207869133-207869309(score=1000)	Regulation(feedback)	SRX2550934	level 2	Neural	Homo sapiens	transmir	NA	NA	ChIP-seq & high-throughput	NA	DIRECT	NA
MYCN	hsa-miR-30c-1	chr1: 40691704	chr1: 40691596-40691794(score=568)	Regulation	SRX2550934	level 2	Neural	Homo sapiens	transmir	NA	NA	ChIP-seq & high-throughput	NA	DIRECT	NA
MYCN	hsa-miR-30e	chr1: 40691704	chr1: 40691596-40691794(score=568)	Regulation	SRX2550934	level 2	Neural	Homo sapiens	transmir	NA	NA	ChIP-seq & high-throughput	NA	DIRECT	NA
MYCN	hsa-miR-3132	chr2: 219552699	chr2: 219552691-219552909(score=336)	Regulation	SRX1690205	level 2	Neural	Homo sapiens	transmir	NA	NA	ChIP-seq & high-throughput	NA	DIRECT	NA
MYCN	hsa-miR-3177	chr16: 1706195	chr16: 1705989-1706265(score=426)	Regulation	SRX1690205	level 2	Neural	Homo sapiens	transmir	NA	NA	ChIP-seq & high-throughput	NA	DIRECT	NA
MYCN	hsa-miR-3177	chr16: 1706195	chr16: 1706039-1706269(score=760)	Regulation	SRX2550934	level 2	Neural	Homo sapiens	transmir	NA	NA	ChIP-seq & high-throughput	NA	DIRECT	NA
MYCN	hsa-miR-3200	chr22: 30694874	chr22: 30694779-30694943(score=499)	Regulation	SRX2550934	level 2	Neural	Homo sapiens	transmir	NA	NA	ChIP-seq & high-throughput	NA	DIRECT	NA
MYCN	hsa-miR-324	chr17: 7234517	chr17: 7234426-7234706(score=1000)	Regulation	SRX1690205	level 2	Neural	Homo sapiens	transmir	NA	NA	ChIP-seq & high-throughput	NA	DIRECT	NA
MYCN	hsa-miR-324	chr17: 7234517	chr17: 7234523-7234626(score=349)	Regulation	SRX2550934	level 2	Neural	Homo sapiens	transmir	NA	NA	ChIP-seq & high-throughput	NA	DIRECT	NA
MYCN	hsa-miR-330	NA	NA	Activation	27167114	literature	NA	Homo sapiens	transmir	NA	NA	NA	NA	NA	NA
MYCN	hsa-miR-335	NA	NA	Repression	22382496	literature	NA	Homo sapiens	transmir	NA	NA	NA	NA	NA	NA
MYCN	hsa-miR-3605	chr1: 33349899	chr1: 33349846-33350189(score=904)	Regulation	SRX1690205	level 2	Neural	Homo sapiens	transmir	NA	NA	ChIP-seq & high-throughput	NA	DIRECT	NA
MYCN	hsa-miR-3613	chr13: 50125541	chr13: 50125681-50125837(score=420)	Regulation	SRX2550934	level 2	Neural	Homo sapiens	transmir	NA	NA	ChIP-seq & high-throughput	NA	DIRECT	NA
MYCN	hsa-miR-421	NA	NA	Regulation	20080624	literature	NA	Homo sapiens	transmir	NA	NA	NA	NA	NA	NA
MYCN	hsa-miR-4422	chr1: 55215423	chr1: 55215271-55215431(score=380)	Regulation	SRX2550934	level 2	Neural	Homo sapiens	transmir	NA	NA	ChIP-seq & high-throughput	NA	DIRECT	NA
MYCN	hsa-miR-491	chr9: 20684259	chr9: 20684020-20684265(score=403)	Regulation	SRX1690205	level 2	Neural	Homo sapiens	transmir	NA	NA	ChIP-seq & high-throughput	NA	DIRECT	NA
MYCN	hsa-miR-5089	chr17: 46923160	chr17: 46922924-46923207(score=476)	Regulation	SRX1690205	level 2	Neural	Homo sapiens	transmir	NA	NA	ChIP-seq & high-throughput	NA	DIRECT	NA
MYCN	hsa-miR-5581	chr1: 37514754	chr1: 37514695-37514821(score=280)	Regulation	SRX2550933	level 2	Neural	Homo sapiens	transmir	NA	NA	ChIP-seq & high-throughput	NA	DIRECT	NA
MYCN	hsa-miR-5581	chr1: 37514754	chr1: 37514700-37514929(score=1000)	Regulation	SRX2550934	level 2	Neural	Homo sapiens	transmir	NA	NA	ChIP-seq & high-throughput	NA	DIRECT	NA
MYCN	hsa-miR-5581	chr1: 37514754	chr1: 37514710-37514931(score=523)	Regulation	SRX1690205	level 2	Neural	Homo sapiens	transmir	NA	NA	ChIP-seq & high-throughput	NA	DIRECT	NA
MYCN	hsa-miR-5682	chr3: 120908225	chr3: 120908192-120908300(score=324)	Regulation	SRX2550934	level 2	Neural	Homo sapiens	transmir	NA	NA	ChIP-seq & high-throughput	NA	DIRECT	NA
MYCN	hsa-miR-589	chr7: 5513797	chr7: 5513714-5513895(score=384)	Regulation	SRX2550934	level 2	Neural	Homo sapiens	transmir	NA	NA	ChIP-seq & high-throughput	NA	DIRECT	NA
MYCN	hsa-miR-625	chr14: 65412730	chr14: 65412457-65412801(score=662)	Regulation	SRX2550934	level 2	Neural	Homo sapiens	transmir	NA	NA	ChIP-seq & high-throughput	NA	DIRECT	NA
MYCN	hsa-miR-625	chr14: 65412730	chr14: 65412488-65412693(score=341)	Regulation	SRX2550933	level 2	Neural	Homo sapiens	transmir	NA	NA	ChIP-seq & high-throughput	NA	DIRECT	NA
MYCN	hsa-miR-628	chr15: 55408294	chr15: 55408246-55408489(score=480)	Regulation	SRX1690205	level 2	Neural	Homo sapiens	transmir	NA	NA	ChIP-seq & high-throughput	NA	DIRECT	NA
MYCN	hsa-miR-628	chr15: 55408294	chr15: 55408292-55408469(score=678)	Regulation	SRX2550934	level 2	Neural	Homo sapiens	transmir	NA	NA	ChIP-seq & high-throughput	NA	DIRECT	NA
MYCN	hsa-miR-636	chr17: 76737331	chr17: 76737475-76737600(score=317)	Regulation	SRX2550934	level 2	Neural	Homo sapiens	transmir	NA	NA	ChIP-seq & high-throughput	NA	DIRECT	NA
MYCN	hsa-miR-6509	chr7: 135211518	chr7: 135211472-135211757(score=329)	Regulation	SRX1690205	level 2	Neural	Homo sapiens	transmir	NA	NA	ChIP-seq & high-throughput	NA	DIRECT	NA
MYCN	hsa-miR-6509	chr7: 135211518	chr7: 135211690-135211799(score=332)	Regulation	SRX2550934	level 2	Neural	Homo sapiens	transmir	NA	NA	ChIP-seq & high-throughput	NA	DIRECT	NA
MYCN	hsa-miR-6516	chr17: 77088753	chr17: 77088642-77088831(score=1000)	Regulation	SRX2550934	level 2	Neural	Homo sapiens	transmir	NA	NA	ChIP-seq & high-throughput	NA	DIRECT	NA
MYCN	hsa-miR-6516	chr17: 77088753	chr17: 77088652-77088754(score=351)	Regulation	SRX2550935	level 2	Neural	Homo sapiens	transmir	NA	NA	ChIP-seq & high-throughput	NA	DIRECT	NA
MYCN	hsa-miR-6516	chr17: 77088753	chr17: 77088667-77088834(score=852)	Regulation	SRX2550933	level 2	Neural	Homo sapiens	transmir	NA	NA	ChIP-seq & high-throughput	NA	DIRECT	NA
MYCN	hsa-miR-664a	chr1: 220272430	chr1: 220272479-220272619(score=773)	Regulation	SRX2550934	level 2	Neural	Homo sapiens	transmir	NA	NA	ChIP-seq & high-throughput	NA	DIRECT	NA
MYCN	hsa-miR-6818	chr22: 29883181	chr22: 29882985-29883217(score=517)	Regulation	SRX1690205	level 2	Neural	Homo sapiens	transmir	NA	NA	ChIP-seq & high-throughput	NA	DIRECT	NA
MYCN	hsa-miR-6867	chr17: 40177552	chr17: 40177279-40177648(score=730)	Regulation	SRX1690205	level 2	Neural	Homo sapiens	transmir	NA	NA	ChIP-seq & high-throughput	NA	DIRECT	NA
MYCN	hsa-miR-744	chr17: 12020877	chr17: 12020666-12020874(score=418)	Regulation	SRX1690205	level 2	Neural	Homo sapiens	transmir	NA	NA	ChIP-seq & high-throughput	NA	DIRECT	NA
MYCN	hsa-miR-744	chr17: 12020877	chr17: 12020727-12020875(score=271)	Regulation	SRX2550934	level 2	Neural	Homo sapiens	transmir	NA	NA	ChIP-seq & high-throughput	NA	DIRECT	NA
MYCN	hsa-miR-760	NA	NA	Activation	27167114	literature	NA	Homo sapiens	transmir	NA	NA	NA	NA	NA	NA
MYCN	hsa-miR-765	chr1: 157045742	chr1: 157045696-157045956(score=407)	Regulation	SRX1690205	level 2	Neural	Homo sapiens	transmir	NA	NA	ChIP-seq & high-throughput	NA	DIRECT	NA
MYCN	hsa-miR-92a-1	NA	NA	Activation	27167114	literature	NA	Homo sapiens	transmir	NA	NA	NA	NA	NA	NA
MYCN	hsa-miR-92a-2	NA	NA	Activation	20080637	literature	NA	Homo sapiens	transmir	NA	NA	NA	NA	NA	NA
MYCN	hsa-miR-93	chr7: 100101379	chr7: 100101295-100101669(score=644)	Regulation	SRX1690205	level 2	Neural	Homo sapiens	transmir	NA	NA	ChIP-seq & high-throughput	NA	DIRECT	NA
MYCN	hsa-miR-93	NA	NA	Activation	20080637	literature	NA	Homo sapiens	transmir	NA	NA	NA	NA	NA	NA
MYCN	hsa-miR-93	NA	NA	Repression	27167114	literature	NA	Homo sapiens	transmir	NA	NA	NA	NA	NA	NA
NR2F1	hsa-miR-106a	chrX: 134174043	chrX: 134174071-134174284(score=782)	Regulation	SRX1091546	level 2	Pluripotent stem cell	Homo sapiens	transmir	NA	NA	ChIP-seq & high-throughput	NA	DIRECT	NA
NR2F1	hsa-miR-3605	chr1: 33349899	chr1: 33350000-33350150(score=478)	Regulation	SRX1091546	level 2	Pluripotent stem cell	Homo sapiens	transmir	NA	NA	ChIP-seq & high-throughput	NA	DIRECT	NA
NR2F1	hsa-miR-92a-2	chrX: 134174043	chrX: 134174071-134174284(score=782)	Regulation	SRX1091546	level 2	Pluripotent stem cell	Homo sapiens	transmir	NA	NA	ChIP-seq & high-throughput	NA	DIRECT	NA
POU2F2	hsa-miR-181a-2	chr9: 124658438	chr9: 124658369-124658528(score=627)	Regulation	SRX100579	level 2	Blood	Homo sapiens	transmir	NA	NA	ChIP-seq & high-throughput	NA	DIRECT	NA
POU2F2	hsa-miR-181b-2	chr9: 124658438	chr9: 124658369-124658528(score=627)	Regulation	SRX100579	level 2	Blood	Homo sapiens	transmir	NA	NA	ChIP-seq & high-throughput	NA	DIRECT	NA
POU2F2	hsa-miR-20a	chr13: 91347687	chr13: 91347565-91347740(score=652)	Regulation(feedback)	SRX100442	level 2	Blood	Homo sapiens	transmir	NA	NA	ChIP-seq & high-throughput	NA	DIRECT	NA
POU2F2	hsa-miR-20a	chr13: 91347687	chr13: 91347567-91347759(score=655)	Regulation(feedback)	SRX100579	level 2	Blood	Homo sapiens	transmir	NA	NA	ChIP-seq & high-throughput	NA	DIRECT	NA
POU2F2	hsa-miR-301a	chr17: 59155186	chr17: 59155130-59155334(score=378)	Regulation	SRX100442	level 2	Blood	Homo sapiens	transmir	NA	NA	ChIP-seq & high-throughput	NA	DIRECT	NA
POU2F2	hsa-miR-301a	chr17: 59155186	chr17: 59155153-59155331(score=258)	Regulation	SRX100579	level 2	Blood	Homo sapiens	transmir	NA	NA	ChIP-seq & high-throughput	NA	DIRECT	NA
POU2F2	hsa-miR-30c-1	chr1: 40691704	chr1: 40691609-40691724(score=436)	Regulation	SRX100579	level 2	Blood	Homo sapiens	transmir	NA	NA	ChIP-seq & high-throughput	NA	DIRECT	NA
POU2F2	hsa-miR-30e	chr1: 40691704	chr1: 40691609-40691724(score=436)	Regulation(feedback)	SRX100579	level 2	Blood	Homo sapiens	transmir	NA	NA	ChIP-seq & high-throughput	NA	DIRECT	NA
POU2F2	hsa-miR-324	chr17: 7234517	chr17: 7234555-7234675(score=337)	Regulation	SRX100579	level 2	Blood	Homo sapiens	transmir	NA	NA	ChIP-seq & high-throughput	NA	DIRECT	NA
POU2F2	hsa-miR-4422	chr1: 55215423	chr1: 55215271-55215481(score=347)	Regulation	SRX100579	level 2	Blood	Homo sapiens	transmir	NA	NA	ChIP-seq & high-throughput	NA	DIRECT	NA
POU2F2	hsa-miR-454	chr17: 59155186	chr17: 59155130-59155334(score=378)	Regulation	SRX100442	level 2	Blood	Homo sapiens	transmir	NA	NA	ChIP-seq & high-throughput	NA	DIRECT	NA
POU2F2	hsa-miR-454	chr17: 59155186	chr17: 59155153-59155331(score=258)	Regulation	SRX100579	level 2	Blood	Homo sapiens	transmir	NA	NA	ChIP-seq & high-throughput	NA	DIRECT	NA
POU2F2	hsa-miR-590	chr7: 74174356	chr7: 74174330-74174445(score=417)	Regulation	SRX100579	level 2	Blood	Homo sapiens	transmir	NA	NA	ChIP-seq & high-throughput	NA	DIRECT	NA
POU2F2	hsa-miR-6516	chr17: 77088753	chr17: 77088618-77088727(score=259)	Regulation	SRX100579	level 2	Blood	Homo sapiens	transmir	NA	NA	ChIP-seq & high-throughput	NA	DIRECT	NA
POU2F2	hsa-miR-92a-1	chr13: 91347687	chr13: 91347565-91347740(score=652)	Regulation	SRX100442	level 2	Blood	Homo sapiens	transmir	NA	NA	ChIP-seq & high-throughput	NA	DIRECT	NA
POU2F2	hsa-miR-92a-1	chr13: 91347687	chr13: 91347567-91347759(score=655)	Regulation	SRX100579	level 2	Blood	Homo sapiens	transmir	NA	NA	ChIP-seq & high-throughput	NA	DIRECT	NA
SPI1	hsa-miR-1256	chr1: 21176897	chr1: 21176872-21177064(score=435)	Regulation	SRX2770855	level 2	Blood	Homo sapiens	transmir	NA	NA	ChIP-seq & high-throughput	NA	DIRECT	NA
SPI1	hsa-miR-1256	chr1: 21176897	chr1: 21176895-21177062(score=380)	Regulation	SRX1023792	level 2	Blood	Homo sapiens	transmir	NA	NA	ChIP-seq & high-throughput	NA	DIRECT	NA
SPI1	hsa-miR-128-1	chr2: 135531498	chr2: 135531234-135531452(score=371)	Regulation	SRX2770855	level 2	Blood	Homo sapiens	transmir	NA	NA	ChIP-seq & high-throughput	NA	DIRECT	NA
SPI1	hsa-miR-146a	chr5: 160468252	chr5: 160468006-160468216(score=414)	Regulation	SRX627428	level 2	Blood	Homo sapiens	transmir	NA	NA	ChIP-seq & high-throughput	NA	DIRECT	NA
SPI1	hsa-miR-146a	chr5: 160468252	chr5: 160468036-160468200(score=630)	Regulation	SRX1023791	level 2	Blood	Homo sapiens	transmir	NA	NA	ChIP-seq & high-throughput	NA	DIRECT	NA
SPI1	hsa-miR-146a	chr5: 160468252	chr5: 160468040-160468300(score=599)	Regulation	SRX2770854	level 2	Blood	Homo sapiens	transmir	NA	NA	ChIP-seq & high-throughput	NA	DIRECT	NA
SPI1	hsa-miR-146a	chr5: 160468252	chr5: 160468043-160468193(score=450)	Regulation	SRX100576	level 2	Blood	Homo sapiens	transmir	NA	NA	ChIP-seq & high-throughput	NA	DIRECT	NA
SPI1	hsa-miR-146a	chr5: 160468252	chr5: 160468068-160468216(score=302)	Regulation	SRX1048461	level 2	Blood	Homo sapiens	transmir	NA	NA	ChIP-seq & high-throughput	NA	DIRECT	NA
SPI1	hsa-miR-146a	chr5: 160468252	chr5: 160468069-160468238(score=483)	Regulation	SRX100443	level 2	Blood	Homo sapiens	transmir	NA	NA	ChIP-seq & high-throughput	NA	DIRECT	NA
SPI1	hsa-miR-146a	NA	NA	Activation	20375304	literature	NA	Homo sapiens	transmir	NA	NA	NA	NA	NA	NA
SPI1	hsa-miR-146a	NA	NA	Activation	21730352	literature	NA	Homo sapiens	transmir	NA	NA	NA	NA	NA	NA
SPI1	hsa-miR-146a	NA	NA	Activation	28399410	literature	NA	Homo sapiens	transmir	NA	NA	NA	NA	NA	NA
SPI1	hsa-miR-181a-1	chr1: 198937429	chr1: 198937342-198937557(score=254)	Regulation	SRX2770855	level 2	Blood	Homo sapiens	transmir	NA	NA	ChIP-seq & high-throughput	NA	DIRECT	NA
SPI1	hsa-miR-181b-1	chr1: 198937429	chr1: 198937342-198937557(score=254)	Regulation	SRX2770855	level 2	Blood	Homo sapiens	transmir	NA	NA	ChIP-seq & high-throughput	NA	DIRECT	NA
SPI1	hsa-miR-1976	chr1: 26545856	chr1: 26545599-26545811(score=980)	Regulation	SRX2770855	level 2	Blood	Homo sapiens	transmir	NA	NA	ChIP-seq & high-throughput	NA	DIRECT	NA
SPI1	hsa-miR-1976	chr1: 26545856	chr1: 26545637-26545814(score=698)	Regulation	SRX1023792	level 2	Blood	Homo sapiens	transmir	NA	NA	ChIP-seq & high-throughput	NA	DIRECT	NA
SPI1	hsa-miR-1976	chr1: 26545856	chr1: 26545647-26545803(score=488)	Regulation	SRX1023790	level 2	Blood	Homo sapiens	transmir	NA	NA	ChIP-seq & high-throughput	NA	DIRECT	NA
SPI1	hsa-miR-20a	NA	NA	Repression	21897363	literature	NA	Homo sapiens	transmir	NA	NA	NA	NA	NA	NA
SPI1	hsa-miR-26b	chr2: 218399870	chr2: 218399760-218399873(score=403)	Regulation	SRX518680	level 2	Blood	Homo sapiens	transmir	NA	NA	ChIP-seq & high-throughput	NA	DIRECT	NA
SPI1	hsa-miR-30c-1	chr1: 40691704	chr1: 40691586-40691802(score=1000)	Regulation	SRX100429	level 2	Blood	Homo sapiens	transmir	NA	NA	ChIP-seq & high-throughput	NA	DIRECT	NA
SPI1	hsa-miR-30c-1	chr1: 40691704	chr1: 40691604-40691760(score=375)	Regulation	SRX698189	level 2	Blood	Homo sapiens	transmir	NA	NA	ChIP-seq & high-throughput	NA	DIRECT	NA
SPI1	hsa-miR-30c-1	chr1: 40691704	chr1: 40691615-40691774(score=577)	Regulation	SRX1048483	level 2	Blood	Homo sapiens	transmir	NA	NA	ChIP-seq & high-throughput	NA	DIRECT	NA
SPI1	hsa-miR-30c-1	chr1: 40691704	chr1: 40691626-40691759(score=563)	Regulation	SRX1431740	level 2	Blood	Homo sapiens	transmir	NA	NA	ChIP-seq & high-throughput	NA	DIRECT	NA
SPI1	hsa-miR-30c-1	chr1: 40691704	chr1: 40691654-40691782(score=337)	Regulation	SRX093189	level 2	Blood	Homo sapiens	transmir	NA	NA	ChIP-seq & high-throughput	NA	DIRECT	NA
SPI1	hsa-miR-30d	chr8: 134832277	chr8: 134832281-134832574(score=538)	Regulation	SRX2770855	level 2	Blood	Homo sapiens	transmir	NA	NA	ChIP-seq & high-throughput	NA	DIRECT	NA
SPI1	hsa-miR-30d	chr8: 134832277	chr8: 134832300-134832556(score=754)	Regulation	SRX1023792	level 2	Blood	Homo sapiens	transmir	NA	NA	ChIP-seq & high-throughput	NA	DIRECT	NA
SPI1	hsa-miR-30d	chr8: 134832277	chr8: 134832312-134832491(score=503)	Regulation	SRX2268287	level 2	Blood	Homo sapiens	transmir	NA	NA	ChIP-seq & high-throughput	NA	DIRECT	NA
SPI1	hsa-miR-30d	chr8: 134832277	chr8: 134832322-134832535(score=556)	Regulation	SRX794057	level 2	Blood	Homo sapiens	transmir	NA	NA	ChIP-seq & high-throughput	NA	DIRECT	NA
SPI1	hsa-miR-30d	chr8: 134832277	chr8: 134832324-134832516(score=424)	Regulation	SRX2268286	level 2	Blood	Homo sapiens	transmir	NA	NA	ChIP-seq & high-throughput	NA	DIRECT	NA
SPI1	hsa-miR-30d	chr8: 134832277	chr8: 134832325-134832490(score=375)	Regulation	SRX1023790	level 2	Blood	Homo sapiens	transmir	NA	NA	ChIP-seq & high-throughput	NA	DIRECT	NA
SPI1	hsa-miR-30d	chr8: 134832277	chr8: 134832327-134832484(score=381)	Regulation	SRX1023793	level 2	Blood	Homo sapiens	transmir	NA	NA	ChIP-seq & high-throughput	NA	DIRECT	NA
SPI1	hsa-miR-30e	chr1: 40691704	chr1: 40691586-40691802(score=1000)	Regulation	SRX100429	level 2	Blood	Homo sapiens	transmir	NA	NA	ChIP-seq & high-throughput	NA	DIRECT	NA
SPI1	hsa-miR-30e	chr1: 40691704	chr1: 40691604-40691760(score=375)	Regulation	SRX698189	level 2	Blood	Homo sapiens	transmir	NA	NA	ChIP-seq & high-throughput	NA	DIRECT	NA
SPI1	hsa-miR-30e	chr1: 40691704	chr1: 40691615-40691774(score=577)	Regulation	SRX1048483	level 2	Blood	Homo sapiens	transmir	NA	NA	ChIP-seq & high-throughput	NA	DIRECT	NA
SPI1	hsa-miR-30e	chr1: 40691704	chr1: 40691626-40691759(score=563)	Regulation	SRX1431740	level 2	Blood	Homo sapiens	transmir	NA	NA	ChIP-seq & high-throughput	NA	DIRECT	NA
SPI1	hsa-miR-30e	chr1: 40691704	chr1: 40691654-40691782(score=337)	Regulation	SRX093189	level 2	Blood	Homo sapiens	transmir	NA	NA	ChIP-seq & high-throughput	NA	DIRECT	NA
SPI1	hsa-miR-3177	chr16: 1706195	chr16: 1706001-1706175(score=445)	Regulation	SRX1023792	level 2	Blood	Homo sapiens	transmir	NA	NA	ChIP-seq & high-throughput	NA	DIRECT	NA
SPI1	hsa-miR-32	chr9: 109119927	chr9: 109120068-109120219(score=378)	Regulation	SRX2770857	level 2	Blood	Homo sapiens	transmir	NA	NA	ChIP-seq & high-throughput	NA	DIRECT	NA
SPI1	hsa-miR-342	chr14: 100065422	chr14: 100065228-100065389(score=496)	Regulation(feedback)	SRX2770855	level 2	Blood	Homo sapiens	transmir	NA	NA	ChIP-seq & high-throughput	NA	DIRECT	NA
SPI1	hsa-miR-342	NA	NA	Activation(feedback)	21730352	literature	NA	Homo sapiens	transmir	NA	NA	NA	NA	NA	NA
SPI1	hsa-miR-3613	chr13: 50125541	chr13: 50125491-50125657(score=486)	Regulation	SRX1023792	level 2	Blood	Homo sapiens	transmir	NA	NA	ChIP-seq & high-throughput	NA	DIRECT	NA
SPI1	hsa-miR-5089	chr17: 46923160	chr17: 46923065-46923207(score=430)	Regulation	SRX1023792	level 2	Blood	Homo sapiens	transmir	NA	NA	ChIP-seq & high-throughput	NA	DIRECT	NA
SPI1	hsa-miR-511	chr10: 17809346	chr10: 17809051-17809387(score=768)	Regulation	SRX1023792	level 2	Blood	Homo sapiens	transmir	NA	NA	ChIP-seq & high-throughput	NA	DIRECT	NA
SPI1	hsa-miR-511	chr10: 17809346	chr10: 17809058-17809294(score=461)	Regulation	SRX1023790	level 2	Blood	Homo sapiens	transmir	NA	NA	ChIP-seq & high-throughput	NA	DIRECT	NA
SPI1	hsa-miR-511	chr10: 17809346	chr10: 17809061-17809350(score=703)	Regulation	SRX2770857	level 2	Blood	Homo sapiens	transmir	NA	NA	ChIP-seq & high-throughput	NA	DIRECT	NA
SPI1	hsa-miR-511	chr10: 17809346	chr10: 17809062-17809324(score=420)	Regulation	SRX1023790	level 2	Blood	Homo sapiens	transmir	NA	NA	ChIP-seq & high-throughput	NA	DIRECT	NA
SPI1	hsa-miR-511	chr10: 17809346	chr10: 17809063-17809352(score=624)	Regulation	SRX2770855	level 2	Blood	Homo sapiens	transmir	NA	NA	ChIP-seq & high-throughput	NA	DIRECT	NA
SPI1	hsa-miR-511	chr10: 17809346	chr10: 17809068-17809387(score=732)	Regulation	SRX1023792	level 2	Blood	Homo sapiens	transmir	NA	NA	ChIP-seq & high-throughput	NA	DIRECT	NA
SPI1	hsa-miR-511	chr10: 17809346	chr10: 17809073-17809333(score=501)	Regulation	SRX627430	level 2	Blood	Homo sapiens	transmir	NA	NA	ChIP-seq & high-throughput	NA	DIRECT	NA
SPI1	hsa-miR-511	chr10: 17809346	chr10: 17809073-17809395(score=675)	Regulation	SRX2770855	level 2	Blood	Homo sapiens	transmir	NA	NA	ChIP-seq & high-throughput	NA	DIRECT	NA
SPI1	hsa-miR-511	chr10: 17809346	chr10: 17809079-17809354(score=678)	Regulation	SRX2770857	level 2	Blood	Homo sapiens	transmir	NA	NA	ChIP-seq & high-throughput	NA	DIRECT	NA
SPI1	hsa-miR-511	chr10: 17809346	chr10: 17809089-17809313(score=324)	Regulation	SRX1023793	level 2	Blood	Homo sapiens	transmir	NA	NA	ChIP-seq & high-throughput	NA	DIRECT	NA
SPI1	hsa-miR-511	chr10: 17809346	chr10: 17809094-17809352(score=552)	Regulation	SRX627428	level 2	Blood	Homo sapiens	transmir	NA	NA	ChIP-seq & high-throughput	NA	DIRECT	NA
SPI1	hsa-miR-511	chr10: 17809346	chr10: 17809102-17809331(score=486)	Regulation	SRX627428	level 2	Blood	Homo sapiens	transmir	NA	NA	ChIP-seq & high-throughput	NA	DIRECT	NA
SPI1	hsa-miR-5581	chr1: 37514754	chr1: 37514814-37515016(score=788)	Regulation	SRX794057	level 2	Blood	Homo sapiens	transmir	NA	NA	ChIP-seq & high-throughput	NA	DIRECT	NA
SPI1	hsa-miR-5581	chr1: 37514754	chr1: 37514834-37515024(score=828)	Regulation	SRX1023792	level 2	Blood	Homo sapiens	transmir	NA	NA	ChIP-seq & high-throughput	NA	DIRECT	NA
SPI1	hsa-miR-5581	chr1: 37514754	chr1: 37514835-37515033(score=702)	Regulation	SRX1089833	level 2	Blood	Homo sapiens	transmir	NA	NA	ChIP-seq & high-throughput	NA	DIRECT	NA
SPI1	hsa-miR-5581	chr1: 37514754	chr1: 37514846-37514975(score=537)	Regulation	SRX100443	level 2	Blood	Homo sapiens	transmir	NA	NA	ChIP-seq & high-throughput	NA	DIRECT	NA
SPI1	hsa-miR-5581	chr1: 37514754	chr1: 37514857-37514984(score=454)	Regulation	SRX190299	level 2	Blood	Homo sapiens	transmir	NA	NA	ChIP-seq & high-throughput	NA	DIRECT	NA
SPI1	hsa-miR-589	chr7: 5513797	chr7: 5513751-5513945(score=755)	Regulation	SRX2770855	level 2	Blood	Homo sapiens	transmir	NA	NA	ChIP-seq & high-throughput	NA	DIRECT	NA
SPI1	hsa-miR-589	chr7: 5513797	chr7: 5513760-5513906(score=566)	Regulation	SRX1023792	level 2	Blood	Homo sapiens	transmir	NA	NA	ChIP-seq & high-throughput	NA	DIRECT	NA
SPI1	hsa-miR-590	chr7: 74174356	chr7: 74174250-74174456(score=1000)	Regulation	SRX2770855	level 2	Blood	Homo sapiens	transmir	NA	NA	ChIP-seq & high-throughput	NA	DIRECT	NA
SPI1	hsa-miR-590	chr7: 74174356	chr7: 74174261-74174450(score=995)	Regulation	SRX1023792	level 2	Blood	Homo sapiens	transmir	NA	NA	ChIP-seq & high-throughput	NA	DIRECT	NA
SPI1	hsa-miR-590	chr7: 74174356	chr7: 74174270-74174423(score=596)	Regulation	SRX1023790	level 2	Blood	Homo sapiens	transmir	NA	NA	ChIP-seq & high-throughput	NA	DIRECT	NA
SPI1	hsa-miR-590	chr7: 74174356	chr7: 74174271-74174412(score=589)	Regulation	SRX2770857	level 2	Blood	Homo sapiens	transmir	NA	NA	ChIP-seq & high-throughput	NA	DIRECT	NA
SPI1	hsa-miR-625	chr14: 65412730	chr14: 65412578-65412748(score=303)	Regulation	SRX1023792	level 2	Blood	Homo sapiens	transmir	NA	NA	ChIP-seq & high-throughput	NA	DIRECT	NA
SPI1	hsa-miR-627	chr15: 42208304	chr15: 42208214-42208472(score=1000)	Regulation	SRX1023792	level 2	Blood	Homo sapiens	transmir	NA	NA	ChIP-seq & high-throughput	NA	DIRECT	NA
SPI1	hsa-miR-627	chr15: 42208304	chr15: 42208218-42208478(score=1000)	Regulation	SRX2770855	level 2	Blood	Homo sapiens	transmir	NA	NA	ChIP-seq & high-throughput	NA	DIRECT	NA
SPI1	hsa-miR-627	chr15: 42208304	chr15: 42208238-42208459(score=1000)	Regulation	SRX1023790	level 2	Blood	Homo sapiens	transmir	NA	NA	ChIP-seq & high-throughput	NA	DIRECT	NA
SPI1	hsa-miR-627	chr15: 42208304	chr15: 42208242-42208445(score=696)	Regulation	SRX1023793	level 2	Blood	Homo sapiens	transmir	NA	NA	ChIP-seq & high-throughput	NA	DIRECT	NA
SPI1	hsa-miR-627	chr15: 42208304	chr15: 42208248-42208453(score=815)	Regulation	SRX2770857	level 2	Blood	Homo sapiens	transmir	NA	NA	ChIP-seq & high-throughput	NA	DIRECT	NA
SPI1	hsa-miR-627	chr15: 42208304	chr15: 42208253-42208421(score=393)	Regulation	SRX794057	level 2	Blood	Homo sapiens	transmir	NA	NA	ChIP-seq & high-throughput	NA	DIRECT	NA
SPI1	hsa-miR-627	chr15: 42208304	chr15: 42208261-42208419(score=508)	Regulation	SRX2268287	level 2	Blood	Homo sapiens	transmir	NA	NA	ChIP-seq & high-throughput	NA	DIRECT	NA
SPI1	hsa-miR-627	chr15: 42208304	chr15: 42208262-42208409(score=575)	Regulation	SRX100443	level 2	Blood	Homo sapiens	transmir	NA	NA	ChIP-seq & high-throughput	NA	DIRECT	NA
SPI1	hsa-miR-627	chr15: 42208304	chr15: 42208266-42208403(score=659)	Regulation	SRX100429	level 2	Blood	Homo sapiens	transmir	NA	NA	ChIP-seq & high-throughput	NA	DIRECT	NA
SPI1	hsa-miR-627	chr15: 42208304	chr15: 42208268-42208423(score=678)	Regulation	SRX100576	level 2	Blood	Homo sapiens	transmir	NA	NA	ChIP-seq & high-throughput	NA	DIRECT	NA
SPI1	hsa-miR-627	chr15: 42208304	chr15: 42208269-42208403(score=444)	Regulation	SRX1023791	level 2	Blood	Homo sapiens	transmir	NA	NA	ChIP-seq & high-throughput	NA	DIRECT	NA
SPI1	hsa-miR-627	chr15: 42208304	chr15: 42208276-42208427(score=568)	Regulation	SRX093183	level 2	Blood	Homo sapiens	transmir	NA	NA	ChIP-seq & high-throughput	NA	DIRECT	NA
SPI1	hsa-miR-627	chr15: 42208304	chr15: 42208279-42208415(score=527)	Regulation	SRX190299	level 2	Blood	Homo sapiens	transmir	NA	NA	ChIP-seq & high-throughput	NA	DIRECT	NA
SPI1	hsa-miR-628	chr15: 55408294	chr15: 55408333-55408480(score=410)	Regulation	SRX2770855	level 2	Blood	Homo sapiens	transmir	NA	NA	ChIP-seq & high-throughput	NA	DIRECT	NA
SPI1	hsa-miR-6516	chr17: 77088753	chr17: 77088513-77088806(score=1000)	Regulation	SRX2770855	level 2	Blood	Homo sapiens	transmir	NA	NA	ChIP-seq & high-throughput	NA	DIRECT	NA
SPI1	hsa-miR-6516	chr17: 77088753	chr17: 77088542-77088747(score=1000)	Regulation	SRX2770857	level 2	Blood	Homo sapiens	transmir	NA	NA	ChIP-seq & high-throughput	NA	DIRECT	NA
SPI1	hsa-miR-6516	chr17: 77088753	chr17: 77088544-77088830(score=1000)	Regulation	SRX1023792	level 2	Blood	Homo sapiens	transmir	NA	NA	ChIP-seq & high-throughput	NA	DIRECT	NA
SPI1	hsa-miR-6516	chr17: 77088753	chr17: 77088549-77088786(score=984)	Regulation	SRX1023793	level 2	Blood	Homo sapiens	transmir	NA	NA	ChIP-seq & high-throughput	NA	DIRECT	NA
SPI1	hsa-miR-6516	chr17: 77088753	chr17: 77088551-77088811(score=882)	Regulation	SRX1023790	level 2	Blood	Homo sapiens	transmir	NA	NA	ChIP-seq & high-throughput	NA	DIRECT	NA
SPI1	hsa-miR-6516	chr17: 77088753	chr17: 77088574-77088738(score=694)	Regulation	SRX1023791	level 2	Blood	Homo sapiens	transmir	NA	NA	ChIP-seq & high-throughput	NA	DIRECT	NA
SPI1	hsa-miR-6516	chr17: 77088753	chr17: 77088578-77088713(score=383)	Regulation	SRX1048461	level 2	Blood	Homo sapiens	transmir	NA	NA	ChIP-seq & high-throughput	NA	DIRECT	NA
SPI1	hsa-miR-6516	chr17: 77088753	chr17: 77088578-77088765(score=484)	Regulation	SRX794057	level 2	Blood	Homo sapiens	transmir	NA	NA	ChIP-seq & high-throughput	NA	DIRECT	NA
SPI1	hsa-miR-6516	chr17: 77088753	chr17: 77088582-77088737(score=689)	Regulation	SRX100576	level 2	Blood	Homo sapiens	transmir	NA	NA	ChIP-seq & high-throughput	NA	DIRECT	NA
SPI1	hsa-miR-6516	chr17: 77088753	chr17: 77088592-77088730(score=716)	Regulation	SRX100429	level 2	Blood	Homo sapiens	transmir	NA	NA	ChIP-seq & high-throughput	NA	DIRECT	NA
SPI1	hsa-miR-6516	chr17: 77088753	chr17: 77088595-77088776(score=555)	Regulation	SRX100443	level 2	Blood	Homo sapiens	transmir	NA	NA	ChIP-seq & high-throughput	NA	DIRECT	NA
SPI1	hsa-miR-6516	chr17: 77088753	chr17: 77088603-77088723(score=380)	Regulation	SRX190299	level 2	Blood	Homo sapiens	transmir	NA	NA	ChIP-seq & high-throughput	NA	DIRECT	NA
SPI1	hsa-miR-6516	chr17: 77088753	chr17: 77088611-77088805(score=515)	Regulation	SRX1089833	level 2	Blood	Homo sapiens	transmir	NA	NA	ChIP-seq & high-throughput	NA	DIRECT	NA
SPI1	hsa-miR-6516	chr17: 77088753	chr17: 77088622-77088782(score=439)	Regulation	SRX093183	level 2	Blood	Homo sapiens	transmir	NA	NA	ChIP-seq & high-throughput	NA	DIRECT	NA
SPI1	hsa-miR-6516	chr17: 77088753	chr17: 77088650-77088788(score=323)	Regulation	SRX103224	level 2	Blood	Homo sapiens	transmir	NA	NA	ChIP-seq & high-throughput	NA	DIRECT	NA
SPI1	hsa-miR-671	chr7: 151232499	chr7: 151232354-151232559(score=682)	Regulation	SRX1048461	level 2	Blood	Homo sapiens	transmir	NA	NA	ChIP-seq & high-throughput	NA	DIRECT	NA
SPI1	hsa-miR-671	chr7: 151232499	chr7: 151232365-151232599(score=1000)	Regulation	SRX1023792	level 2	Blood	Homo sapiens	transmir	NA	NA	ChIP-seq & high-throughput	NA	DIRECT	NA
SPI1	hsa-miR-671	chr7: 151232499	chr7: 151232372-151232587(score=994)	Regulation	SRX1089833	level 2	Blood	Homo sapiens	transmir	NA	NA	ChIP-seq & high-throughput	NA	DIRECT	NA
SPI1	hsa-miR-671	chr7: 151232499	chr7: 151232373-151232546(score=682)	Regulation	SRX2268287	level 2	Blood	Homo sapiens	transmir	NA	NA	ChIP-seq & high-throughput	NA	DIRECT	NA
SPI1	hsa-miR-671	chr7: 151232499	chr7: 151232386-151232573(score=853)	Regulation	SRX2770855	level 2	Blood	Homo sapiens	transmir	NA	NA	ChIP-seq & high-throughput	NA	DIRECT	NA
SPI1	hsa-miR-671	chr7: 151232499	chr7: 151232387-151232591(score=785)	Regulation	SRX794057	level 2	Blood	Homo sapiens	transmir	NA	NA	ChIP-seq & high-throughput	NA	DIRECT	NA
SPI1	hsa-miR-671	chr7: 151232499	chr7: 151232388-151232556(score=675)	Regulation	SRX100576	level 2	Blood	Homo sapiens	transmir	NA	NA	ChIP-seq & high-throughput	NA	DIRECT	NA
SPI1	hsa-miR-671	chr7: 151232499	chr7: 151232389-151232558(score=655)	Regulation	SRX2268285	level 2	Blood	Homo sapiens	transmir	NA	NA	ChIP-seq & high-throughput	NA	DIRECT	NA
SPI1	hsa-miR-671	chr7: 151232499	chr7: 151232393-151232567(score=603)	Regulation	SRX1023790	level 2	Blood	Homo sapiens	transmir	NA	NA	ChIP-seq & high-throughput	NA	DIRECT	NA
SPI1	hsa-miR-671	chr7: 151232499	chr7: 151232398-151232542(score=625)	Regulation	SRX1023791	level 2	Blood	Homo sapiens	transmir	NA	NA	ChIP-seq & high-throughput	NA	DIRECT	NA
SPI1	hsa-miR-671	chr7: 151232499	chr7: 151232398-151232569(score=1000)	Regulation	SRX100443	level 2	Blood	Homo sapiens	transmir	NA	NA	ChIP-seq & high-throughput	NA	DIRECT	NA
SPI1	hsa-miR-671	chr7: 151232499	chr7: 151232400-151232564(score=492)	Regulation	SRX2268286	level 2	Blood	Homo sapiens	transmir	NA	NA	ChIP-seq & high-throughput	NA	DIRECT	NA
SPI1	hsa-miR-671	chr7: 151232499	chr7: 151232405-151232547(score=592)	Regulation	SRX190299	level 2	Blood	Homo sapiens	transmir	NA	NA	ChIP-seq & high-throughput	NA	DIRECT	NA
SPI1	hsa-miR-671	chr7: 151232499	chr7: 151232407-151232586(score=560)	Regulation	SRX1023793	level 2	Blood	Homo sapiens	transmir	NA	NA	ChIP-seq & high-throughput	NA	DIRECT	NA
SPI1	hsa-miR-671	chr7: 151232499	chr7: 151232410-151232544(score=785)	Regulation	SRX100429	level 2	Blood	Homo sapiens	transmir	NA	NA	ChIP-seq & high-throughput	NA	DIRECT	NA
SPI1	hsa-miR-671	chr7: 151232499	chr7: 151232411-151232552(score=535)	Regulation	SRX103224	level 2	Blood	Homo sapiens	transmir	NA	NA	ChIP-seq & high-throughput	NA	DIRECT	NA
SPI1	hsa-miR-671	chr7: 151232499	chr7: 151232412-151232558(score=509)	Regulation	SRX093183	level 2	Blood	Homo sapiens	transmir	NA	NA	ChIP-seq & high-throughput	NA	DIRECT	NA
SPI1	hsa-miR-671	chr7: 151232499	chr7: 151232435-151232546(score=459)	Regulation	SRX518680	level 2	Blood	Homo sapiens	transmir	NA	NA	ChIP-seq & high-throughput	NA	DIRECT	NA
SPI1	hsa-miR-7113	chr11: 68030692	chr11: 68030488-68030705(score=524)	Regulation	SRX2770855	level 2	Blood	Homo sapiens	transmir	NA	NA	ChIP-seq & high-throughput	NA	DIRECT	NA
SPI1	hsa-miR-7113	chr11: 68030692	chr11: 68030522-68030721(score=651)	Regulation	SRX1023792	level 2	Blood	Homo sapiens	transmir	NA	NA	ChIP-seq & high-throughput	NA	DIRECT	NA
SPI1	hsa-miR-7113	chr11: 68030692	chr11: 68030537-68030721(score=732)	Regulation	SRX2268287	level 2	Blood	Homo sapiens	transmir	NA	NA	ChIP-seq & high-throughput	NA	DIRECT	NA
SPI1	hsa-miR-7113	chr11: 68030692	chr11: 68030545-68030697(score=523)	Regulation	SRX2770854	level 2	Blood	Homo sapiens	transmir	NA	NA	ChIP-seq & high-throughput	NA	DIRECT	NA
SPI1	hsa-miR-7113	chr11: 68030692	chr11: 68030545-68030746(score=680)	Regulation	SRX794057	level 2	Blood	Homo sapiens	transmir	NA	NA	ChIP-seq & high-throughput	NA	DIRECT	NA
SPI1	hsa-miR-7113	chr11: 68030692	chr11: 68030551-68030744(score=819)	Regulation	SRX1089833	level 2	Blood	Homo sapiens	transmir	NA	NA	ChIP-seq & high-throughput	NA	DIRECT	NA
SPI1	hsa-miR-7113	chr11: 68030692	chr11: 68030564-68030699(score=426)	Regulation	SRX1048461	level 2	Blood	Homo sapiens	transmir	NA	NA	ChIP-seq & high-throughput	NA	DIRECT	NA
SPI1	hsa-miR-7113	chr11: 68030692	chr11: 68030594-68030695(score=464)	Regulation	SRX100429	level 2	Blood	Homo sapiens	transmir	NA	NA	ChIP-seq & high-throughput	NA	DIRECT	NA
SPI1	hsa-miR-760	chr1: 93846226	chr1: 93846054-93846244(score=522)	Regulation	SRX1023793	level 2	Blood	Homo sapiens	transmir	NA	NA	ChIP-seq & high-throughput	NA	DIRECT	NA
SPI1	hsa-miR-760	chr1: 93846226	chr1: 93846078-93846239(score=510)	Regulation	SRX2770854	level 2	Blood	Homo sapiens	transmir	NA	NA	ChIP-seq & high-throughput	NA	DIRECT	NA
SPI1	hsa-miR-760	chr1: 93846226	chr1: 93846082-93846259(score=438)	Regulation	SRX1023792	level 2	Blood	Homo sapiens	transmir	NA	NA	ChIP-seq & high-throughput	NA	DIRECT	NA
SPI1	hsa-miR-765	chr1: 157045742	chr1: 157045781-157046033(score=540)	Regulation	SRX265231	level 2	Blood	Homo sapiens	transmir	NA	NA	ChIP-seq & high-throughput	NA	DIRECT	NA
SPI1	hsa-miR-92a-1	NA	NA	Repression	21897363	literature	NA	Homo sapiens	transmir	NA	NA	NA	NA	NA	NA
TGFB1	hsa-let-7d	NA	NA	Repression	20395557	literature	NA	Homo sapiens	transmir	NA	NA	NA	NA	NA	NA
TGFB1	hsa-miR-141	NA	NA	Repression	18698484	literature	NA	Homo sapiens	transmir	NA	NA	NA	NA	NA	NA
TGFB1	hsa-miR-146a	NA	NA	Activation(feedback)	20375304	literature	NA	Homo sapiens	transmir	NA	NA	NA	NA	NA	NA
TGFB1	hsa-miR-181b-1	NA	NA	Activation	20023698	literature	NA	Homo sapiens	transmir	NA	NA	NA	NA	NA	NA
TGFB1	hsa-miR-181b-2	NA	NA	Activation	20023698	literature	NA	Homo sapiens	transmir	NA	NA	NA	NA	NA	NA
TGFB1	hsa-miR-192	NA	NA	Repression	22264233	literature	NA	Homo sapiens	transmir	NA	NA	NA	NA	NA	NA
TGFB1	hsa-miR-200c	NA	NA	Repression	18698484	literature	NA	Homo sapiens	transmir	NA	NA	NA	NA	NA	NA
TGFB1	hsa-miR-29a	NA	NA	Repression	20201077	literature	NA	Homo sapiens	transmir	NA	NA	NA	NA	NA	NA
TGFB1	hsa-miR-421	NA	NA	Activation	20705240	literature	NA	Homo sapiens	transmir	NA	NA	NA	NA	NA	NA
TGFB1	hsa-miR-433	NA	NA	Activation	25750628	literature	NA	Homo sapiens	transmir	NA	NA	NA	NA	NA	NA
ZEB2	hsa-miR-141	NA	NA	Repression(feedback)	18829540	literature	NA	Homo sapiens	transmir	NA	NA	NA	NA	NA	NA
ZEB2	hsa-miR-200c	NA	NA	Repression(feedback)	18829540	literature	NA	Homo sapiens	transmir	NA	NA	NA	NA	NA	NA
ZEB2	hsa-miR-200c	NA	NA	Repression(feedback)	22908280	literature	NA	Homo sapiens	transmir	NA	NA	NA	NA	NA	NA
ZEB2	hsa-miR-335	NA	NA	Repression(feedback)	22908280	literature	NA	Homo sapiens	transmir	NA	NA	NA	NA	NA	NA
hsa-miR-1305	CREBBP	NA	NA	Down_regulation	NA	NA	Kidney	Homo sapiens	tarbase	293S	Embryonic/Fetal	HITS-CLIP	POSITIVE	DIRECT	treatment: emetine
hsa-miR-2110	CREBBP	NA	NA	Down_regulation	NA	NA	Pleura	Homo sapiens	tarbase	BC1	Cancer/Malignant	PAR-CLIP	POSITIVE	DIRECT	NA
hsa-miR-940	CLCN6	NA	NA	Down_regulation	NA	NA	Kidney	Homo sapiens	tarbase	293S	Embryonic/Fetal	HITS-CLIP	POSITIVE	DIRECT	no treatment (control)
hsa-miR-2110	CD74	NA	NA	Down_regulation	NA	NA	Pleura	Homo sapiens	tarbase	BC3	Cancer/Malignant	PAR-CLIP	POSITIVE	DIRECT	NA
hsa-miR-137	GRN	NA	NA	Down_regulation	NA	NA	Kidney	Homo sapiens	tarbase	293S	Embryonic/Fetal	HITS-CLIP	POSITIVE	DIRECT	treatment: emetine
hsa-miR-1305	RPL18	NA	NA	Down_regulation	NA	NA	Kidney	Homo sapiens	tarbase	293S	Embryonic/Fetal	HITS-CLIP	POSITIVE	DIRECT	treatment: emetine
hsa-miR-1305	RPL18	NA	NA	Down_regulation	NA	NA	Kidney	Homo sapiens	tarbase	293S	Embryonic/Fetal	HITS-CLIP	POSITIVE	DIRECT	treatment:hippuristanol
hsa-miR-137	RPL18	NA	NA	Down_regulation	NA	NA	Kidney	Homo sapiens	tarbase	293S	Embryonic/Fetal	HITS-CLIP	POSITIVE	DIRECT	no treatment (control)
hsa-miR-421	RPL18	NA	NA	Down_regulation	NA	NA	Kidney	Homo sapiens	tarbase	HEK293	Embryonic/Fetal	PAR-CLIP	POSITIVE	DIRECT	NA
hsa-miR-421	RPL18	NA	NA	Down_regulation	NA	NA	Kidney	Homo sapiens	tarbase	HEK293	Embryonic/Fetal	PAR-CLIP	POSITIVE	DIRECT	mild MNase digestion
hsa-miR-760	RPL18	NA	NA	Down_regulation	NA	NA	Kidney	Homo sapiens	tarbase	293S	Embryonic/Fetal	HITS-CLIP	POSITIVE	DIRECT	treatment: arsenite
hsa-miR-137	HIPK2	NA	NA	Down_regulation	NA	NA	Bone Marrow	Homo sapiens	tarbase	HMSC	Stem/Progenitor	HITS-CLIP	POSITIVE	DIRECT	NA
hsa-miR-421	HIPK2	NA	NA	Down_regulation	NA	NA	Kidney	Homo sapiens	tarbase	293S	Embryonic/Fetal	HITS-CLIP	POSITIVE	DIRECT	treatment: emetine
hsa-miR-421	HIPK2	NA	NA	Down_regulation	NA	NA	Cervix	Homo sapiens	tarbase	HELA	Cancer/Malignant	HITS-CLIP	POSITIVE	DIRECT	Hela cells were treated with control shRNA.
hsa-miR-137	HIPK2	NA	NA	Down_regulation	NA	NA	Brain	Homo sapiens	tarbase	NA	Cancer/Malignant	HITS-CLIP	POSITIVE	DIRECT	NA
hsa-miR-1179	BTBD1	NA	NA	Down_regulation	NA	NA	Kidney	Homo sapiens	tarbase	293S	Embryonic/Fetal	HITS-CLIP	POSITIVE	DIRECT	treatment: emetine
hsa-miR-137	BTBD1	NA	NA	Down_regulation	NA	NA	Bone Marrow	Homo sapiens	tarbase	HMSC	Stem/Progenitor	HITS-CLIP	POSITIVE	DIRECT	NA
hsa-miR-137	BTBD1	NA	NA	Down_regulation	NA	NA	Brain	Homo sapiens	tarbase	NA	Cancer/Malignant	HITS-CLIP	POSITIVE	DIRECT	NA
hsa-miR-4422	THUMPD1	NA	NA	Down_regulation	NA	NA	Kidney	Homo sapiens	tarbase	293S	Embryonic/Fetal	HITS-CLIP	POSITIVE	DIRECT	no treatment (control)
hsa-miR-2110	NCK2	NA	NA	Down_regulation	NA	NA	Kidney	Homo sapiens	tarbase	293S	Embryonic/Fetal	HITS-CLIP	POSITIVE	DIRECT	no treatment (control)
hsa-miR-1305	ARHGAP10	NA	NA	Down_regulation	NA	NA	Kidney	Homo sapiens	tarbase	293S	Embryonic/Fetal	HITS-CLIP	POSITIVE	DIRECT	treatment: emetine
hsa-miR-1976	CLASP1	NA	NA	Down_regulation	NA	NA	Kidney	Homo sapiens	tarbase	293S	Embryonic/Fetal	HITS-CLIP	POSITIVE	DIRECT	no treatment (control)
hsa-miR-137	BCAP29	NA	NA	Down_regulation	NA	NA	Brain	Homo sapiens	tarbase	NA	Cancer/Malignant	HITS-CLIP	POSITIVE	DIRECT	NA
hsa-miR-190b	FDFT1	NA	NA	Down_regulation	NA	NA	Pleura	Homo sapiens	tarbase	BC3	Cancer/Malignant	HITS-CLIP	POSITIVE	DIRECT	NA
hsa-miR-1305	LRP2	NA	NA	Down_regulation	NA	NA	Mammary Gland	Homo sapiens	tarbase	BT474	Cancer/Malignant	HITS-CLIP	POSITIVE	DIRECT	NA
hsa-miR-2110	TTC39A	NA	NA	Down_regulation	NA	NA	Kidney	Homo sapiens	tarbase	293S	Embryonic/Fetal	HITS-CLIP	POSITIVE	DIRECT	no treatment (control)
hsa-miR-1305	WAC	NA	NA	Down_regulation	NA	NA	Kidney	Homo sapiens	tarbase	293S	Embryonic/Fetal	HITS-CLIP	POSITIVE	DIRECT	no treatment (control)
hsa-miR-1305	WAC	NA	NA	Down_regulation	NA	NA	Mammary Gland	Homo sapiens	tarbase	BT474	Cancer/Malignant	HITS-CLIP	POSITIVE	DIRECT	NA
hsa-miR-940	KHNYN	NA	NA	Down_regulation	NA	NA	Kidney	Homo sapiens	tarbase	293S	Embryonic/Fetal	HITS-CLIP	POSITIVE	DIRECT	no treatment (control)
hsa-miR-137	ARHGEF7	NA	NA	Down_regulation	NA	NA	Brain	Homo sapiens	tarbase	NA	Cancer/Malignant	HITS-CLIP	POSITIVE	DIRECT	NA
hsa-miR-4422	LAPTM4B	NA	NA	Down_regulation	NA	NA	Kidney	Homo sapiens	tarbase	293S	Embryonic/Fetal	HITS-CLIP	POSITIVE	DIRECT	no treatment (control)
hsa-miR-137	BNIP3L	NA	NA	Down_regulation	NA	NA	Brain	Homo sapiens	tarbase	NA	Cancer/Malignant	HITS-CLIP	POSITIVE	DIRECT	NA
hsa-miR-1976	PTOV1	NA	NA	Down_regulation	NA	NA	Kidney	Homo sapiens	tarbase	293S	Embryonic/Fetal	HITS-CLIP	POSITIVE	DIRECT	no treatment (control)
hsa-miR-1976	PTOV1	NA	NA	Down_regulation	NA	NA	Kidney	Homo sapiens	tarbase	293S	Embryonic/Fetal	HITS-CLIP	POSITIVE	DIRECT	treatment: arsenite
hsa-miR-137	SLC1A5	NA	NA	Down_regulation	NA	NA	Pleura	Homo sapiens	tarbase	BC3	Cancer/Malignant	HITS-CLIP	POSITIVE	DIRECT	NA
hsa-miR-2110	SLC1A5	NA	NA	Down_regulation	NA	NA	Kidney	Homo sapiens	tarbase	293S	Embryonic/Fetal	HITS-CLIP	POSITIVE	DIRECT	no treatment (control)
hsa-miR-2110	SLC1A5	NA	NA	Down_regulation	NA	NA	Kidney	Homo sapiens	tarbase	293S	Embryonic/Fetal	HITS-CLIP	POSITIVE	DIRECT	treatment: arsenite
hsa-miR-760	SLC1A5	NA	NA	Down_regulation	NA	NA	Cervix	Homo sapiens	tarbase	HELA	Cancer/Malignant	HITS-CLIP	POSITIVE	DIRECT	Hela cells were treated with control shRNA.
hsa-miR-940	SLC1A5	NA	NA	Down_regulation	NA	NA	Kidney	Homo sapiens	tarbase	293S	Embryonic/Fetal	HITS-CLIP	POSITIVE	DIRECT	no treatment (control)
hsa-miR-4422	TYK2	NA	NA	Down_regulation	NA	NA	Kidney	Homo sapiens	tarbase	293S	Embryonic/Fetal	HITS-CLIP	POSITIVE	DIRECT	no treatment (control)
hsa-miR-1976	CCDC114	NA	NA	Down_regulation	NA	NA	Kidney	Homo sapiens	tarbase	293S	Embryonic/Fetal	HITS-CLIP	POSITIVE	DIRECT	treatment: emetine
hsa-miR-137	MPP6	NA	NA	Down_regulation	NA	NA	Brain	Homo sapiens	tarbase	NA	Cancer/Malignant	HITS-CLIP	POSITIVE	DIRECT	NA
hsa-miR-940	IQCE	NA	NA	Down_regulation	NA	NA	Kidney	Homo sapiens	tarbase	293S	Embryonic/Fetal	HITS-CLIP	POSITIVE	DIRECT	no treatment (control)
hsa-miR-940	MEGF9	NA	NA	Down_regulation	NA	NA	Cervix	Homo sapiens	tarbase	HELA	Cancer/Malignant	HITS-CLIP	POSITIVE	DIRECT	Hela cells were treated with control shRNA.
hsa-miR-137	MEGF9	NA	NA	Down_regulation	NA	NA	Brain	Homo sapiens	tarbase	NA	Cancer/Malignant	HITS-CLIP	POSITIVE	DIRECT	NA
hsa-miR-4422	TLE4	NA	NA	Down_regulation	NA	NA	Kidney	Homo sapiens	tarbase	293S	Embryonic/Fetal	HITS-CLIP	POSITIVE	DIRECT	no treatment (control)
hsa-miR-4422	TSPAN14	NA	NA	Down_regulation	NA	NA	Kidney	Homo sapiens	tarbase	293S	Embryonic/Fetal	HITS-CLIP	POSITIVE	DIRECT	no treatment (control)
hsa-miR-137	CYTH1	NA	NA	Down_regulation	NA	NA	Brain	Homo sapiens	tarbase	NA	Cancer/Malignant	HITS-CLIP	POSITIVE	DIRECT	NA
hsa-miR-1305	COL12A1	NA	NA	Down_regulation	NA	NA	Mammary Gland	Homo sapiens	tarbase	BT474	Cancer/Malignant	HITS-CLIP	POSITIVE	DIRECT	NA
hsa-miR-137	COL12A1	NA	NA	Down_regulation	NA	NA	Bone Marrow	Homo sapiens	tarbase	HMSC	Stem/Progenitor	HITS-CLIP	POSITIVE	DIRECT	NA
hsa-miR-421	SOBP	NA	NA	Down_regulation	NA	NA	Kidney	Homo sapiens	tarbase	293S	Embryonic/Fetal	HITS-CLIP	POSITIVE	DIRECT	no treatment (control)
hsa-miR-1179	SENP6	NA	NA	Down_regulation	NA	NA	Kidney	Homo sapiens	tarbase	293S	Embryonic/Fetal	HITS-CLIP	POSITIVE	DIRECT	treatment:emetine
hsa-miR-421	SF3B1	NA	NA	Down_regulation	NA	NA	Cervix	Homo sapiens	tarbase	TZMBL	Cancer/Malignant	PAR-CLIP	POSITIVE	DIRECT	shRNAs against HIV-1
hsa-miR-137	SF3B1	NA	NA	Down_regulation	NA	NA	Brain	Homo sapiens	tarbase	NA	Cancer/Malignant	HITS-CLIP	POSITIVE	DIRECT	NA
hsa-miR-1305	THADA	NA	NA	Down_regulation	NA	NA	Kidney	Homo sapiens	tarbase	293S	Embryonic/Fetal	HITS-CLIP	POSITIVE	DIRECT	no treatment (control)
hsa-miR-137	RIMS3	NA	NA	Down_regulation	NA	NA	Brain	Homo sapiens	tarbase	NA	Cancer/Malignant	HITS-CLIP	POSITIVE	DIRECT	NA
hsa-miR-2110	ID3	NA	NA	Down_regulation	NA	NA	Kidney	Homo sapiens	tarbase	293S	Embryonic/Fetal	HITS-CLIP	POSITIVE	DIRECT	treatment:hippuristanol
hsa-miR-2110	KLF12	NA	NA	Down_regulation	NA	NA	Kidney	Homo sapiens	tarbase	293S	Embryonic/Fetal	HITS-CLIP	POSITIVE	DIRECT	no treatment (control)
hsa-miR-1976	CNTFR	NA	NA	Down_regulation	NA	NA	Kidney	Homo sapiens	tarbase	293S	Embryonic/Fetal	HITS-CLIP	POSITIVE	DIRECT	no treatment (control)
hsa-miR-137	NECAB1	NA	NA	Down_regulation	NA	NA	Brain	Homo sapiens	tarbase	NA	Cancer/Malignant	HITS-CLIP	POSITIVE	DIRECT	NA
hsa-miR-5682	SLC36A1	NA	NA	Down_regulation	NA	NA	Kidney	Homo sapiens	tarbase	293S	Embryonic/Fetal	HITS-CLIP	POSITIVE	DIRECT	no treatment (control)
hsa-miR-1976	KDM4B	NA	NA	Down_regulation	NA	NA	Kidney	Homo sapiens	tarbase	293S	Embryonic/Fetal	HITS-CLIP	POSITIVE	DIRECT	no treatment (control)
hsa-miR-137	TULP4	NA	NA	Down_regulation	NA	NA	Kidney	Homo sapiens	tarbase	293S	Embryonic/Fetal	HITS-CLIP	POSITIVE	DIRECT	treatment: emetine
hsa-miR-137	TULP4	NA	NA	Down_regulation	NA	NA	Kidney	Homo sapiens	tarbase	293S	Embryonic/Fetal	HITS-CLIP	POSITIVE	DIRECT	no treatment (control)
hsa-miR-137	TULP4	NA	NA	Down_regulation	NA	NA	Kidney	Homo sapiens	tarbase	293S	Embryonic/Fetal	HITS-CLIP	POSITIVE	DIRECT	treatment: arsenite
hsa-miR-421	LRP3	NA	NA	Down_regulation	NA	NA	Kidney	Homo sapiens	tarbase	293S	Embryonic/Fetal	HITS-CLIP	POSITIVE	DIRECT	treatment:emetine
hsa-miR-760	C1orf159	NA	NA	Down_regulation	NA	NA	Kidney	Homo sapiens	tarbase	293S	Embryonic/Fetal	HITS-CLIP	POSITIVE	DIRECT	no treatment (control)
hsa-miR-1305	SPIRE1	NA	NA	Down_regulation	NA	NA	Kidney	Homo sapiens	tarbase	293S	Embryonic/Fetal	HITS-CLIP	POSITIVE	DIRECT	no treatment (control)
hsa-miR-1305	LRP4	NA	NA	Down_regulation	NA	NA	Kidney	Homo sapiens	tarbase	293S	Embryonic/Fetal	HITS-CLIP	POSITIVE	DIRECT	treatment:emetine
hsa-miR-137	EPC2	NA	NA	Down_regulation	NA	NA	Brain	Homo sapiens	tarbase	NA	Cancer/Malignant	HITS-CLIP	POSITIVE	DIRECT	NA
hsa-miR-2110	TTYH3	NA	NA	Down_regulation	NA	NA	Kidney	Homo sapiens	tarbase	293S	Embryonic/Fetal	HITS-CLIP	POSITIVE	DIRECT	no treatment (control)
hsa-miR-940	TTYH3	NA	NA	Down_regulation	NA	NA	Kidney	Homo sapiens	tarbase	293S	Embryonic/Fetal	HITS-CLIP	POSITIVE	DIRECT	no treatment (control)
hsa-miR-137	GAD2	NA	NA	Down_regulation	NA	NA	Brain	Homo sapiens	tarbase	NA	Cancer/Malignant	HITS-CLIP	POSITIVE	DIRECT	NA
hsa-miR-137	RPL35	NA	NA	Down_regulation	NA	NA	Kidney	Homo sapiens	tarbase	293S	Embryonic/Fetal	HITS-CLIP	POSITIVE	DIRECT	no treatment (control)
hsa-miR-137	RPL35	NA	NA	Down_regulation	NA	NA	Kidney	Homo sapiens	tarbase	293S	Embryonic/Fetal	HITS-CLIP	POSITIVE	DIRECT	treatment: arsenite
hsa-miR-137	RPL35	NA	NA	Down_regulation	NA	NA	Kidney	Homo sapiens	tarbase	293S	Embryonic/Fetal	HITS-CLIP	POSITIVE	DIRECT	treatment:hippuristanol
hsa-miR-1976	RPL35	NA	NA	Down_regulation	NA	NA	Kidney	Homo sapiens	tarbase	293S	Embryonic/Fetal	HITS-CLIP	POSITIVE	DIRECT	treatment: arsenite
hsa-miR-137	FAM13A	NA	NA	Down_regulation	NA	NA	Brain	Homo sapiens	tarbase	NA	Cancer/Malignant	HITS-CLIP	POSITIVE	DIRECT	NA
hsa-miR-421	NPC1	NA	NA	Down_regulation	NA	NA	Cervix	Homo sapiens	tarbase	HELA	Cancer/Malignant	HITS-CLIP	POSITIVE	DIRECT	Hela cells were treated with control shRNA.
hsa-miR-137	NPC1	NA	NA	Down_regulation	NA	NA	Brain	Homo sapiens	tarbase	NA	Cancer/Malignant	HITS-CLIP	POSITIVE	DIRECT	NA
hsa-miR-1976	CSNK1D	NA	NA	Down_regulation	NA	NA	Kidney	Homo sapiens	tarbase	293S	Embryonic/Fetal	HITS-CLIP	POSITIVE	DIRECT	treatment: arsenite
hsa-miR-1976	CSNK1D	NA	NA	Down_regulation	NA	NA	Kidney	Homo sapiens	tarbase	293S	Embryonic/Fetal	HITS-CLIP	POSITIVE	DIRECT	no treatment (control)
hsa-miR-1976	LMTK3	NA	NA	Down_regulation	NA	NA	Kidney	Homo sapiens	tarbase	293S	Embryonic/Fetal	HITS-CLIP	POSITIVE	DIRECT	treatment:emetine
hsa-miR-1305	SLC20A1	NA	NA	Down_regulation	NA	NA	Kidney	Homo sapiens	tarbase	293S	Embryonic/Fetal	HITS-CLIP	POSITIVE	DIRECT	treatment: emetine
hsa-miR-2110	SLC20A1	NA	NA	Down_regulation	NA	NA	Kidney	Homo sapiens	tarbase	293S	Embryonic/Fetal	HITS-CLIP	POSITIVE	DIRECT	no treatment (control)
hsa-miR-760	RNF44	NA	NA	Down_regulation	NA	NA	Pleura	Homo sapiens	tarbase	BC3	Cancer/Malignant	HITS-CLIP	POSITIVE	DIRECT	NA
hsa-miR-760	RNF44	NA	NA	Down_regulation	NA	NA	Kidney	Homo sapiens	tarbase	293S	Embryonic/Fetal	HITS-CLIP	POSITIVE	DIRECT	treatment: emetine
hsa-miR-421	WHSC1L1	NA	NA	Down_regulation	NA	NA	Embryo	Homo sapiens	tarbase	ESC	Embryonic/Fetal;Stem/Progenitor	PAR-CLIP	POSITIVE	DIRECT	T1 RNase treatment
hsa-miR-940	GPR107	NA	NA	Down_regulation	NA	NA	Kidney	Homo sapiens	tarbase	293S	Embryonic/Fetal	HITS-CLIP	POSITIVE	DIRECT	treatment:emetine
hsa-miR-1305	EIF4EBP2	NA	NA	Down_regulation	NA	NA	Kidney	Homo sapiens	tarbase	293S	Embryonic/Fetal	HITS-CLIP	POSITIVE	DIRECT	no treatment (control)
hsa-miR-1976	TNKS1BP1	NA	NA	Down_regulation	NA	NA	Kidney	Homo sapiens	tarbase	293S	Embryonic/Fetal	HITS-CLIP	POSITIVE	DIRECT	no treatment (control)
hsa-miR-421	TNKS1BP1	NA	NA	Down_regulation	NA	NA	Kidney	Homo sapiens	tarbase	293S	Embryonic/Fetal	HITS-CLIP	POSITIVE	DIRECT	no treatment (control)
hsa-miR-940	TNKS1BP1	NA	NA	Down_regulation	NA	NA	Kidney	Homo sapiens	tarbase	293S	Embryonic/Fetal	HITS-CLIP	POSITIVE	DIRECT	no treatment (control)
hsa-miR-421	SLC43A1	NA	NA	Down_regulation	NA	NA	Kidney	Homo sapiens	tarbase	293S	Embryonic/Fetal	HITS-CLIP	POSITIVE	DIRECT	treatment:emetine
hsa-miR-1179	HMGA2	NA	NA	Down_regulation	NA	NA	Kidney	Homo sapiens	tarbase	293S	Embryonic/Fetal	HITS-CLIP	POSITIVE	DIRECT	no treatment (control)
hsa-miR-940	PIP4K2A	NA	NA	Down_regulation	NA	NA	Kidney	Homo sapiens	tarbase	293S	Embryonic/Fetal	HITS-CLIP	POSITIVE	DIRECT	no treatment (control)
hsa-miR-1305	GXYLT1	NA	NA	Down_regulation	NA	NA	Mammary Gland	Homo sapiens	tarbase	BT474	Cancer/Malignant	HITS-CLIP	POSITIVE	DIRECT	NA
hsa-miR-1305	EXT2	NA	NA	Down_regulation	NA	NA	Kidney	Homo sapiens	tarbase	293S	Embryonic/Fetal	HITS-CLIP	POSITIVE	DIRECT	no treatment (control)
hsa-miR-421	WWC2	NA	NA	Down_regulation	NA	NA	Kidney	Homo sapiens	tarbase	293S	Embryonic/Fetal	HITS-CLIP	POSITIVE	DIRECT	no treatment (control)
hsa-miR-137	RABGAP1L	NA	NA	Down_regulation	NA	NA	Brain	Homo sapiens	tarbase	NA	Cancer/Malignant	HITS-CLIP	POSITIVE	DIRECT	NA
hsa-miR-2110	TIAM1	NA	NA	Down_regulation	NA	NA	Kidney	Homo sapiens	tarbase	293S	Embryonic/Fetal	HITS-CLIP	POSITIVE	DIRECT	no treatment (control)
hsa-miR-1305	VPS8	NA	NA	Down_regulation	NA	NA	Mammary Gland	Homo sapiens	tarbase	BT474	Cancer/Malignant	HITS-CLIP	POSITIVE	DIRECT	NA
hsa-miR-1976	AGAP1	NA	NA	Down_regulation	NA	NA	Kidney	Homo sapiens	tarbase	293S	Embryonic/Fetal	HITS-CLIP	POSITIVE	DIRECT	treatment: arsenite
hsa-miR-2110	SPTBN4	NA	NA	Down_regulation	NA	NA	Kidney	Homo sapiens	tarbase	293S	Embryonic/Fetal	HITS-CLIP	POSITIVE	DIRECT	treatment:emetine
hsa-miR-2110	IER5	NA	NA	Down_regulation	NA	NA	Pleura	Homo sapiens	tarbase	BC1	Cancer/Malignant	PAR-CLIP	POSITIVE	DIRECT	NA
hsa-miR-5682	KIF26B	NA	NA	Down_regulation	NA	NA	Kidney	Homo sapiens	tarbase	293S	Embryonic/Fetal	HITS-CLIP	POSITIVE	DIRECT	no treatment (control)
hsa-miR-137	CASP3	NA	NA	Down_regulation	NA	NA	Kidney	Homo sapiens	tarbase	293S	Embryonic/Fetal	HITS-CLIP	POSITIVE	DIRECT	treatment: emetine
hsa-miR-421	CASP3	NA	NA	Down_regulation	NA	NA	Pleura	Homo sapiens	tarbase	BC1	Cancer/Malignant	PAR-CLIP	POSITIVE	DIRECT	NA
hsa-miR-137	OXR1	NA	NA	Down_regulation	NA	NA	Kidney	Homo sapiens	tarbase	293S	Embryonic/Fetal	HITS-CLIP	POSITIVE	DIRECT	treatment: emetine
hsa-miR-421	OXR1	NA	NA	Down_regulation	NA	NA	Bone Marrow	Homo sapiens	tarbase	BCBL1	Cancer/Malignant	HITS-CLIP	POSITIVE	DIRECT	NA
hsa-miR-137	OXR1	NA	NA	Down_regulation	NA	NA	Brain	Homo sapiens	tarbase	NA	Cancer/Malignant	HITS-CLIP	POSITIVE	DIRECT	NA
hsa-miR-940	POLL	NA	NA	Down_regulation	NA	NA	Kidney	Homo sapiens	tarbase	293S	Embryonic/Fetal	HITS-CLIP	POSITIVE	DIRECT	no treatment (control)
hsa-miR-1305	FRS2	NA	NA	Down_regulation	NA	NA	Mammary Gland	Homo sapiens	tarbase	BT474	Cancer/Malignant	HITS-CLIP	POSITIVE	DIRECT	NA
hsa-miR-421	FRS2	NA	NA	Down_regulation	NA	NA	Kidney	Homo sapiens	tarbase	HEK293	Embryonic/Fetal	PAR-CLIP	POSITIVE	DIRECT	mild MNase digestion
hsa-miR-4422	FRS2	NA	NA	Down_regulation	NA	NA	Kidney	Homo sapiens	tarbase	293S	Embryonic/Fetal	HITS-CLIP	POSITIVE	DIRECT	treatment: arsenite
hsa-miR-1179	CUL5	NA	NA	Down_regulation	NA	NA	Kidney	Homo sapiens	tarbase	293S	Embryonic/Fetal	HITS-CLIP	POSITIVE	DIRECT	no treatment (control)
hsa-miR-1305	CUL5	NA	NA	Down_regulation	NA	NA	Kidney	Homo sapiens	tarbase	293S	Embryonic/Fetal	HITS-CLIP	POSITIVE	DIRECT	no treatment (control)
hsa-miR-137	CUL5	NA	NA	Down_regulation	NA	NA	Brain	Homo sapiens	tarbase	NA	Cancer/Malignant	HITS-CLIP	POSITIVE	DIRECT	NA
hsa-miR-137	PRKCB	NA	NA	Down_regulation	NA	NA	Brain	Homo sapiens	tarbase	NA	Cancer/Malignant	HITS-CLIP	POSITIVE	DIRECT	NA
hsa-miR-940	MGAT5B	NA	NA	Down_regulation	NA	NA	Kidney	Homo sapiens	tarbase	293S	Embryonic/Fetal	HITS-CLIP	POSITIVE	DIRECT	treatment:emetine
hsa-miR-940	MYO7B	NA	NA	Down_regulation	NA	NA	Kidney	Homo sapiens	tarbase	293S	Embryonic/Fetal	HITS-CLIP	POSITIVE	DIRECT	no treatment (control)
hsa-miR-421	OR10H2	NA	NA	Down_regulation	NA	NA	Kidney	Homo sapiens	tarbase	293S	Embryonic/Fetal	HITS-CLIP	POSITIVE	DIRECT	treatment:emetine
hsa-miR-190b	AKIRIN1	NA	NA	Down_regulation	NA	NA	Kidney	Homo sapiens	tarbase	293S	Embryonic/Fetal	HITS-CLIP	POSITIVE	DIRECT	treatment: emetine
hsa-miR-190b	AKIRIN1	NA	NA	Down_regulation	NA	NA	Kidney	Homo sapiens	tarbase	293S	Embryonic/Fetal	HITS-CLIP	POSITIVE	DIRECT	treatment:hippuristanol
hsa-miR-940	RCC2	NA	NA	Down_regulation	NA	NA	Kidney	Homo sapiens	tarbase	293S	Embryonic/Fetal	HITS-CLIP	POSITIVE	DIRECT	treatment: arsenite
hsa-miR-2110	CYC1	NA	NA	Down_regulation	NA	NA	Pleura	Homo sapiens	tarbase	BC1	Cancer/Malignant	PAR-CLIP	POSITIVE	DIRECT	NA
hsa-miR-760	PLD6	NA	NA	Down_regulation	NA	NA	Cervix	Homo sapiens	tarbase	HELA	Cancer/Malignant	HITS-CLIP	POSITIVE	DIRECT	Hela cells were treated with control shRNA.
hsa-miR-421	MEX3D	NA	NA	Down_regulation	NA	NA	Cervix	Homo sapiens	tarbase	TZMBL	Cancer/Malignant	PAR-CLIP	POSITIVE	DIRECT	shRNAs against HIV-1
hsa-miR-137	SLC8A1	NA	NA	Down_regulation	NA	NA	Brain	Homo sapiens	tarbase	NA	Cancer/Malignant	HITS-CLIP	POSITIVE	DIRECT	NA
hsa-miR-1976	EMILIN3	NA	NA	Down_regulation	NA	NA	Kidney	Homo sapiens	tarbase	293S	Embryonic/Fetal	HITS-CLIP	POSITIVE	DIRECT	treatment:emetine
hsa-miR-1976	PTP4A2	NA	NA	Down_regulation	NA	NA	Kidney	Homo sapiens	tarbase	293S	Embryonic/Fetal	HITS-CLIP	POSITIVE	DIRECT	no treatment (control)
hsa-miR-2110	PTP4A2	NA	NA	Down_regulation	NA	NA	Pleura	Homo sapiens	tarbase	BC1	Cancer/Malignant	PAR-CLIP	POSITIVE	DIRECT	NA
hsa-miR-190b	SLIT3	NA	NA	Down_regulation	NA	NA	Kidney	Homo sapiens	tarbase	293S	Embryonic/Fetal	HITS-CLIP	POSITIVE	DIRECT	treatment:emetine
hsa-miR-1976	ZBTB40	NA	NA	Down_regulation	NA	NA	Kidney	Homo sapiens	tarbase	293S	Embryonic/Fetal	HITS-CLIP	POSITIVE	DIRECT	treatment:hippuristanol
hsa-miR-2110	ZBTB40	NA	NA	Down_regulation	NA	NA	Bone Marrow	Homo sapiens	tarbase	BCBL1	Cancer/Malignant	HITS-CLIP	POSITIVE	DIRECT	NA
hsa-miR-2110	IFITM1	NA	NA	Down_regulation	NA	NA	Pleura	Homo sapiens	tarbase	BC3	Cancer/Malignant	PAR-CLIP	POSITIVE	DIRECT	NA
hsa-miR-760	EPOR	NA	NA	Down_regulation	NA	NA	Kidney	Homo sapiens	tarbase	293S	Embryonic/Fetal	HITS-CLIP	POSITIVE	DIRECT	treatment: emetine
hsa-miR-421	ZNF766	NA	NA	Down_regulation	NA	NA	Cervix	Homo sapiens	tarbase	TZMBL	Cancer/Malignant	PAR-CLIP	POSITIVE	DIRECT	shRNAs against HIV-1
hsa-miR-1305	TUBB	NA	NA	Down_regulation	NA	NA	Pleura	Homo sapiens	tarbase	BC3	Cancer/Malignant	HITS-CLIP	POSITIVE	DIRECT	NA
hsa-miR-1305	TUBB	NA	NA	Down_regulation	NA	NA	Kidney	Homo sapiens	tarbase	293S	Embryonic/Fetal	HITS-CLIP	POSITIVE	DIRECT	treatment: arsenite
hsa-miR-1305	TUBB	NA	NA	Down_regulation	NA	NA	Kidney	Homo sapiens	tarbase	293S	Embryonic/Fetal	HITS-CLIP	POSITIVE	DIRECT	treatment:hippuristanol
hsa-miR-1305	TUBB	NA	NA	Down_regulation	NA	NA	Mammary Gland	Homo sapiens	tarbase	BT474	Cancer/Malignant	HITS-CLIP	POSITIVE	DIRECT	NA
hsa-miR-2110	TUBB	NA	NA	Down_regulation	NA	NA	Kidney	Homo sapiens	tarbase	293S	Embryonic/Fetal	HITS-CLIP	POSITIVE	DIRECT	no treatment (control)
hsa-miR-760	TUBB	NA	NA	Down_regulation	NA	NA	Cervix	Homo sapiens	tarbase	HELA	Cancer/Malignant	HITS-CLIP	POSITIVE	DIRECT	Hela cells were treated with control shRNA.
hsa-miR-940	TUBB	NA	NA	Down_regulation	NA	NA	Kidney	Homo sapiens	tarbase	293S	Embryonic/Fetal	HITS-CLIP	POSITIVE	DIRECT	no treatment (control)
hsa-miR-5682	POM121	NA	NA	Down_regulation	NA	NA	Kidney	Homo sapiens	tarbase	293S	Embryonic/Fetal	HITS-CLIP	POSITIVE	DIRECT	treatment:emetine
hsa-miR-760	POM121	NA	NA	Down_regulation	NA	NA	Bone Marrow	Homo sapiens	tarbase	BCBL1	Cancer/Malignant	HITS-CLIP	POSITIVE	DIRECT	NA
hsa-miR-760	POM121	NA	NA	Down_regulation	NA	NA	Cervix	Homo sapiens	tarbase	HELA	Cancer/Malignant	HITS-CLIP	POSITIVE	DIRECT	Hela cells were treated with control shRNA.
hsa-miR-1976	PLXNB2	NA	NA	Down_regulation	NA	NA	Kidney	Homo sapiens	tarbase	293S	Embryonic/Fetal	HITS-CLIP	POSITIVE	DIRECT	no treatment (control)
hsa-miR-421	PPP1R14C	NA	NA	Down_regulation	NA	NA	Kidney	Homo sapiens	tarbase	293S	Embryonic/Fetal	HITS-CLIP	POSITIVE	DIRECT	no treatment (control)
hsa-miR-137	GRK5	NA	NA	Down_regulation	NA	NA	Kidney	Homo sapiens	tarbase	293S	Embryonic/Fetal	HITS-CLIP	POSITIVE	DIRECT	no treatment (control)
hsa-miR-1976	GABBR1	NA	NA	Down_regulation	NA	NA	Kidney	Homo sapiens	tarbase	293S	Embryonic/Fetal	HITS-CLIP	POSITIVE	DIRECT	no treatment (control)
hsa-miR-2110	GABBR1	NA	NA	Down_regulation	NA	NA	Kidney	Homo sapiens	tarbase	293S	Embryonic/Fetal	HITS-CLIP	POSITIVE	DIRECT	treatment: arsenite
hsa-miR-2110	GABBR1	NA	NA	Down_regulation	NA	NA	Kidney	Homo sapiens	tarbase	293S	Embryonic/Fetal	HITS-CLIP	POSITIVE	DIRECT	no treatment (control)
hsa-miR-760	GABBR1	NA	NA	Down_regulation	NA	NA	Kidney	Homo sapiens	tarbase	293S	Embryonic/Fetal	HITS-CLIP	POSITIVE	DIRECT	no treatment (control)
hsa-miR-760	GABBR1	NA	NA	Down_regulation	NA	NA	Kidney	Homo sapiens	tarbase	293S	Embryonic/Fetal	HITS-CLIP	POSITIVE	DIRECT	treatment:emetine
hsa-miR-940	GABBR1	NA	NA	Down_regulation	NA	NA	Kidney	Homo sapiens	tarbase	293S	Embryonic/Fetal	HITS-CLIP	POSITIVE	DIRECT	treatment:emetine
hsa-miR-190b	TRIM27	NA	NA	Down_regulation	NA	NA	Pleura	Homo sapiens	tarbase	BC3	Cancer/Malignant	HITS-CLIP	POSITIVE	DIRECT	NA
hsa-miR-1305	ZBTB10	NA	NA	Down_regulation	NA	NA	Kidney	Homo sapiens	tarbase	293S	Embryonic/Fetal	HITS-CLIP	POSITIVE	DIRECT	treatment: arsenite
hsa-miR-1305	ZBTB10	NA	NA	Down_regulation	NA	NA	Mammary Gland	Homo sapiens	tarbase	BT474	Cancer/Malignant	HITS-CLIP	POSITIVE	DIRECT	NA
hsa-miR-940	NPEPL1	NA	NA	Down_regulation	NA	NA	Kidney	Homo sapiens	tarbase	293S	Embryonic/Fetal	HITS-CLIP	POSITIVE	DIRECT	no treatment (control)
hsa-miR-421	RBM15B	NA	NA	Down_regulation	NA	NA	Kidney	Homo sapiens	tarbase	HEK293	Embryonic/Fetal	PAR-CLIP	POSITIVE	DIRECT	NA
