# Supplementary material for: A multi-omics approach for biomarker discovery in neuroblastoma: a network-based framework
Source: NPJ Syst Biol Appl. 2024 May 17;10:52. doi: 10.1038/s41540-024-00371-3 (PMC11101461; doi:10.1038/s41540-024-00371-3)
Supplement: Supplementary file 8 — Data 6 [file 41540_2024_371_MOESM8_ESM.xlsx]

## Sheet: Table S6
Table S6: Interaction network node attributes. It includes associated diseases and prognostic correlation.
Nodes	Molecule_type	AssociatedDiseases	PrognosticCorrelation	geneId
BCL3	TF	NA	breast cancer(favourable); melanoma(favourable); glioma(unfavourable); renal cancer(unfavourable) [details]	ENSG00000069399
CCND1	TF	Adenocarcinoma; Anemia; Anorexia; Bone Marrow Diseases; Brain Neoplasms; Squamous cell carcinoma; Carcinoma, Transitional Cell; Cecal Neoplasms; Neoplastic Cell Transformation; Uterine Cervical Neoplasm; Colonic Neoplasms; Colorectal Neoplasms; Adenoid Cystic Carcinoma; Esophageal Neoplasms; Fatigue; Fever; Pathological fracture; Hemangiosarcoma; Von Hippel-Lindau Syndrome; Hyperparathyroidism; H…	head and neck cancer(unfavourable); pancreatic cancer(unfavourable) [details]	ENSG00000110092
CREBBP	TF	Agoraphobia; Cardiac Arrhythmia; Autistic Disorder; Bipolar Disorder; Bladder Neoplasm; Blepharoptosis; Squamous cell carcinoma; Carcinoma, Transitional Cell; Congenital ocular coloboma (disorder); Constipation; Contracture; Contracture of joint; Cryptorchidism; Adenoid Cystic Carcinoma; Deafness; Dental Enamel Hypoplasia; Endogenous depression; Duane Retraction Syndrome; Patent ductus arteriosus…	renal cancer(favourable) [details]	ENSG00000005339
ELF3	TF	Biliary Tract Neoplasm; Lung Injury	NA	ENSG00000163435
FOXA2	TF	Diaphragmatic Hernia; Liver Cirrhosis, Experimental; Lung diseases	endometrial cancer(favourable); ovarian cancer(favourable); pancreatic cancer(favourable) [details]	ENSG00000125798
GLI1	TF	Bladder Neoplasm; Acute Promyelocytic Leukemia; Peripheral Neuropathy; Diffuse Large B-Cell Lymphoma; Liver carcinoma	NA	ENSG00000111087
IL1B	TF	Spontaneous abortion; Adenocarcinoma; Alcoholic Intoxication, Chronic; Alzheimer's Disease; Anorexia; Anthracosis; Rheumatoid Arthritis; Asthma; Bipolar Disorder; Bronchopulmonary Dysplasia; Calcinosis; Brain Ischemia; Colitis; Ulcerative Colitis; Colonic Neoplasms; Mental Depression; Depressive disorder; Dermatitis, Atopic; Dermatomyositis; Diabetes Mellitus, Experimental; Entamoebiasis; Fever; …	cervical cancer(unfavourable); renal cancer(unfavourable) [details]	ENSG00000125538
LMTK3	TF	NA	renal cancer(favourable) [details]	ENSG00000142235
MYCN	TF	Blepharophimosis; Basal cell carcinoma; Neoplastic Cell Transformation; Chromosome Aberrations; Adenoid Cystic Carcinoma; Deafness; Patent ductus arteriosus; Esophageal Atresia; Hearing Loss, Partial; Polyhydramnios; Hyperplasia; Medulloblastoma; Mental Retardation; Micrognathism; Necrosis; Nervous System Neoplasms; Neuroblastoma; Tracheoesophageal Fistula; Vocal Cord Paralysis; Annular pancreas;…	NA	ENSG00000134323
NR2F1	TF	Mental Retardation; Nystagmus; Optic Atrophy; Ovarian Cysts; Strabismus; Low Vision; Reduced visual acuity; Low intelligence; Tapering fingers (finding); Pallor of optic disc; Global developmental delay; Mental deficiency; Mammary Neoplasms; Poor school performance; Cognitive delay; Visual Impairment; Intellectual Disability; BOSCH-BOONSTRA-SCHAAF OPTIC ATROPHY SYNDROME; Visual field defects; Men…	renal cancer(unfavourable); urothelial cancer(unfavourable) [details]	ENSG00000175745
POU2F2	TF	NA	renal cancer(unfavourable) [details]	ENSG00000028277
SPI1	TF	Leukemia, Myelocytic, Acute; Myeloid Leukemia	renal cancer(unfavourable) [details]	ENSG00000066336
TGFB1	TF	Spontaneous abortion; Adenocarcinoma; Aortic Valve Insufficiency; Asthma; Berylliosis; Bipolar Disorder; Cachexia; Calcinosis; Squamous cell carcinoma; Carcinosarcoma; Neoplastic Cell Transformation; Primary biliary cirrhosis; Cleft Palate; Colorectal Neoplasms; Cystic Fibrosis; Deafness; Dental caries; Depressive disorder; Diabetes Mellitus, Experimental; Diabetes Mellitus, Non-Insulin-Dependent…	head and neck cancer(unfavourable); renal cancer(unfavourable) [details]	ENSG00000105329
ZEB2	TF	Abdomen distended; Neoplastic Cell Transformation; Drooling; Patent ductus arteriosus; Congenital Heart Defects; Atrial Septal Defects; Ventricular Septal Defects; Liver Cirrhosis, Experimental; Moderate mental retardation (I.Q. 35-49); Muscle hypotonia; Neoplasm Invasiveness; Sialorrhea; Vomiting; Congenital pectus carinatum; Pulmonary artery stenosis; Late tooth eruption; Accessory nipple; Hypo…	renal cancer(unfavourable) [details]	ENSG00000169554
CLCN6	Gene	NA	NA	ENSG00000011021
CD74	Gene	NA	NA	ENSG00000019582
GRN	Gene	NA	NA	ENSG00000030582
RPL18	Gene	NA	NA	ENSG00000063177
HIPK2	Gene	NA	NA	ENSG00000064393
BTBD1	Gene	NA	NA	ENSG00000064726
THUMPD1	Gene	NA	NA	ENSG00000066654
NCK2	Gene	NA	NA	ENSG00000071051
ARHGAP10	Gene	NA	NA	ENSG00000071205
CLASP1	Gene	NA	NA	ENSG00000074054
BCAP29	Gene	NA	NA	ENSG00000075790
FDFT1	Gene	NA	NA	ENSG00000079459
LRP2	Gene	NA	NA	ENSG00000081479
TTC39A	Gene	NA	NA	ENSG00000085831
WAC	Gene	NA	NA	ENSG00000095787
KHNYN	Gene	NA	NA	ENSG00000100441
ARHGEF7	Gene	NA	NA	ENSG00000102606
LAPTM4B	Gene	NA	NA	ENSG00000104341
BNIP3L	Gene	NA	NA	ENSG00000104765
PTOV1	Gene	NA	NA	ENSG00000104960
SLC1A5	Gene	NA	NA	ENSG00000105281
TYK2	Gene	NA	NA	ENSG00000105397
CCDC114	Gene	NA	NA	ENSG00000105479
MPP6	Gene	NA	NA	ENSG00000105926
IQCE	Gene	NA	NA	ENSG00000106012
MEGF9	Gene	NA	NA	ENSG00000106780
TLE4	Gene	NA	NA	ENSG00000106829
TSPAN14	Gene	NA	NA	ENSG00000108219
CYTH1	Gene	NA	NA	ENSG00000108669
COL12A1	Gene	NA	NA	ENSG00000111799
SOBP	Gene	NA	NA	ENSG00000112320
SENP6	Gene	NA	NA	ENSG00000112701
SF3B1	Gene	NA	NA	ENSG00000115524
THADA	Gene	NA	NA	ENSG00000115970
RIMS3	Gene	NA	NA	ENSG00000117016
ID3	Gene	NA	NA	ENSG00000117318
KLF12	Gene	NA	NA	ENSG00000118922
CNTFR	Gene	NA	NA	ENSG00000122756
NECAB1	Gene	NA	NA	ENSG00000123119
SLC36A1	Gene	NA	NA	ENSG00000123643
KDM4B	Gene	NA	NA	ENSG00000127663
TULP4	Gene	NA	NA	ENSG00000130338
LRP3	Gene	NA	NA	ENSG00000130881
C1orf159	Gene	NA	NA	ENSG00000131591
SPIRE1	Gene	NA	NA	ENSG00000134278
LRP4	Gene	NA	NA	ENSG00000134569
EPC2	Gene	NA	NA	ENSG00000135999
TTYH3	Gene	NA	NA	ENSG00000136295
GAD2	Gene	NA	NA	ENSG00000136750
RPL35	Gene	NA	NA	ENSG00000136942
FAM13A	Gene	NA	NA	ENSG00000138640
NPC1	Gene	NA	NA	ENSG00000141458
CSNK1D	Gene	NA	NA	ENSG00000141551
SLC20A1	Gene	NA	NA	ENSG00000144136
RNF44	Gene	NA	NA	ENSG00000146083
WHSC1L1	Gene	NA	NA	ENSG00000147548
GPR107	Gene	NA	NA	ENSG00000148358
EIF4EBP2	Gene	NA	NA	ENSG00000148730
TNKS1BP1	Gene	NA	NA	ENSG00000149115
SLC43A1	Gene	NA	NA	ENSG00000149150
HMGA2	Gene	NA	NA	ENSG00000149948
PIP4K2A	Gene	NA	NA	ENSG00000150867
GXYLT1	Gene	NA	NA	ENSG00000151233
EXT2	Gene	NA	NA	ENSG00000151348
WWC2	Gene	NA	NA	ENSG00000151718
RABGAP1L	Gene	NA	NA	ENSG00000152061
TIAM1	Gene	NA	NA	ENSG00000156299
VPS8	Gene	NA	NA	ENSG00000156931
AGAP1	Gene	NA	NA	ENSG00000157985
SPTBN4	Gene	NA	NA	ENSG00000160460
IER5	Gene	NA	NA	ENSG00000162783
KIF26B	Gene	NA	NA	ENSG00000162849
CASP3	Gene	NA	NA	ENSG00000164305
OXR1	Gene	NA	NA	ENSG00000164830
POLL	Gene	NA	NA	ENSG00000166169
FRS2	Gene	NA	NA	ENSG00000166225
CUL5	Gene	NA	NA	ENSG00000166266
PRKCB	Gene	NA	NA	ENSG00000166501
MGAT5B	Gene	NA	NA	ENSG00000167889
MYO7B	Gene	NA	NA	ENSG00000169994
OR10H2	Gene	NA	NA	ENSG00000171942
AKIRIN1	Gene	NA	NA	ENSG00000174574
RCC2	Gene	NA	NA	ENSG00000179051
CYC1	Gene	NA	NA	ENSG00000179091
PLD6	Gene	NA	NA	ENSG00000179598
MEX3D	Gene	NA	NA	ENSG00000181588
SLC8A1	Gene	NA	NA	ENSG00000183023
EMILIN3	Gene	NA	NA	ENSG00000183798
PTP4A2	Gene	NA	NA	ENSG00000184007
SLIT3	Gene	NA	NA	ENSG00000184347
ZBTB40	Gene	NA	NA	ENSG00000184677
IFITM1	Gene	NA	NA	ENSG00000185885
EPOR	Gene	NA	NA	ENSG00000187266
ZNF766	Gene	NA	NA	ENSG00000196214
TUBB	Gene	NA	NA	ENSG00000196230
POM121	Gene	NA	NA	ENSG00000196313
PLXNB2	Gene	NA	NA	ENSG00000196576
PPP1R14C	Gene	NA	NA	ENSG00000198729
GRK5	Gene	NA	NA	ENSG00000198873
GABBR1	Gene	NA	NA	ENSG00000204681
TRIM27	Gene	NA	NA	ENSG00000204713
ZBTB10	Gene	NA	NA	ENSG00000205189
NPEPL1	Gene	NA	NA	ENSG00000215440
RBM15B	Gene	NA	NA	ENSG00000259956
hsa-miR-141	miRNA	Cholangiocarcinoma; Colonic Neoplasms; Thyroid Neoplasms; Breast Neoplasms; Ovarian Neoplasms; ACTH-Secreting Pituitary Adenoma; Neoplasms; Carcinoma, Renal Cell; Endometriosis; Stomach Neoplasms; Nephrosclerosis; Carcinoma, Hepatocellular; Colorectal Neoplasms; Prostatic Neoplasms; Helplessness, Learned; Esophageal Neoplasms; Lupus Erythematosus, Systemic; Barrett Esophagus; Urinary Bladder Neop…	NA	NA
hsa-miR-200c	miRNA	Heart Failure; Neoplasms; Breast Neoplasms; Carcinoma, Renal Cell; Adenocarcinoma; Hepatitis B; Lupus Vulgaris; Adrenocortical Carcinoma; Ovarian Neoplasms; Melanoma; Carcinoma; Carcinoma, Hepatocellular; Prostatic Neoplasms; Pancreatic Neoplasms; Esophageal Neoplasms; Helplessness, Learned; Gastrointestinal Neoplasms; Carcinoma, Squamous Cell; Head and Neck Neoplasms; Lupus Erythematosus, System…	NA	NA
hsa-miR-636	miRNA	Myelodysplastic Syndromes; Multiple Myeloma; Carcinoma, Hepatocellular	NA	NA
hsa-miR-146a	miRNA	Breast Neoplasms; Leukemia, Lymphocytic, Chronic, B-Cell; Lung Neoplasms; Muscular Disorders, Atrophic; Pancreatic Neoplasms; Prostatic Neoplasms; Psoriasis; Thyroid Neoplasms; Lymphoma, B-Cell; Burkitt Lymphoma; Eczema; Alzheimer Disease; Autistic Disorder; Uterine Cervical Neoplasms; Hepatitis B; Carcinoma, Hepatocellular; Lupus Vulgaris; Osteoarthritis; Ovarian Neoplasms; Diabetes Mellitus, Ty…	NA	NA
hsa-miR-29b-2	miRNA	Lung Neoplasms; Leukemia, Myeloid, Acute; Precursor Cell Lymphoblastic Leukemia-Lymphoma; Leukemia, Lymphocytic, Chronic, B-Cell; Neoplasms; Myotonic Dystrophy; Atherosclerosis; Parkinson Disease; Aortic Aneurysm, Thoracic; Breast Neoplasms; Ischemia; Myocardial Infarction; Hepatitis C; Carcinoma, Hepatocellular; Carcinoma, Small Cell; Fibrosis; Retinoblastoma; Liver Cirrhosis; Kidney Diseases; A…	NA	NA
hsa-miR-29c	miRNA	Leukemia, Lymphocytic, Chronic, B-Cell; Lung Neoplasms; Muscular Disorders, Atrophic; Schizophrenia; Lymphoma, B-Cell; Nasopharyngeal Neoplasms; Precursor Cell Lymphoblastic Leukemia-Lymphoma; Endometriosis; Head and Neck Neoplasms; Salivary Gland Neoplasms; Myotonic Dystrophy; Parkinson Disease; Diabetes Mellitus; Aortic Aneurysm, Thoracic; Carcinoma, Non-Small-Cell Lung; Esophageal Neoplasms; C…	NA	NA
hsa-miR-324	miRNA	Lupus Vulgaris; Adenoviridae Infections; Carcinoma, Hepatocellular; Hand, Foot and Mouth Disease; Colorectal Neoplasms; Breast Neoplasms; Kidney Diseases	NA	NA
hsa-miR-330	miRNA	Heart Failure; Prostatic Neoplasms; Melanoma; Carcinoma, Hepatocellular; Lung Neoplasms; Colonic Neoplasms; Colorectal Neoplasms	NA	NA
hsa-miR-5581	miRNA	NA	NA	NA
hsa-miR-625	miRNA	Melanoma; Ovarian Neoplasms; Pancreatic Neoplasms; Breast Neoplasms; Carcinoma, Renal Cell; Multiple Myeloma; Endometrial Neoplasms; Mesothelioma; Carcinoma, Non-Small-Cell Lung; Stomach Neoplasms; Colorectal Neoplasms	NA	NA
hsa-miR-6516	miRNA	NA	NA	NA
hsa-miR-20a	miRNA	Breast Neoplasms; Carcinoma, Hepatocellular; Colonic Neoplasms; Hematologic Neoplasms; Leukemia, B-Cell; Lung Neoplasms; Lymphoma; Neoplasms; Pancreatic Neoplasms; Prostatic Neoplasms; Melanoma; Ovarian Neoplasms; Leukemia, Myeloid, Acute; Alzheimer Disease; Lymphoma, B-Cell; Colorectal Neoplasms; Endometriosis; Stomach Neoplasms; Hodgkin Disease; Leukemia, Myeloid; Medulloblastoma; Myeloprolifer…	NA	NA
hsa-miR-92a-1	miRNA	Carcinoma, Hepatocellular; Colonic Neoplasms; Hematologic Neoplasms; Leukemia, B-Cell; Lung Neoplasms; Lymphoma; Neoplasms; Schizophrenia; Autistic Disorder; Lymphoma, B-Cell; Leukemia, Lymphocytic, Chronic, B-Cell; Hodgkin Disease; Leukemia, Myeloid; Medulloblastoma; Azoospermia; Leukemia-Lymphoma, Adult T-Cell; Colorectal Neoplasms; Leukemia, Myeloid, Acute; Adenocarcinoma; Lymphoma, T-Cell; Br…	NA	NA
hsa-miR-106b	miRNA	Heart Failure; Schizophrenia; Ovarian Neoplasms; Breast Neoplasms; Melanoma; Alzheimer Disease; Autistic Disorder; Leukemia, Lymphocytic, Chronic, B-Cell; Stomach Neoplasms; Adrenocortical Carcinoma; Prostatic Neoplasms; Neoplasms; Glioma; Child Development Disorders, Pervasive; Carcinoma; Toxoplasma; Carcinoma, Squamous Cell; Carcinoma, Renal Cell; Toxoplasmosis; Alopecia; Colonic Neoplasms; Mes…	NA	NA
hsa-miR-1256	miRNA	Prostatic Neoplasms	NA	NA
hsa-miR-128-1	miRNA	Hodgkin Disease; Neuroblastoma; Glioblastoma; Pre-Eclampsia; Alzheimer Disease; Breast Neoplasms; Multiple Sclerosis; Stomach Neoplasms; Glioma; Lung Diseases, Interstitial; Ovarian Neoplasms	NA	NA
hsa-miR-1976	miRNA	NA	NA	NA
hsa-miR-25	miRNA	Pancreatic Neoplasms; Prostatic Neoplasms; Stomach Neoplasms; Ovarian Neoplasms; Breast Neoplasms; Melanoma; Neoplasms; Leukemia, Myeloid, Acute; Endomyocardial Fibrosis; Myocardium; Adenocarcinoma; Muscular Dystrophy, Facioscapulohumeral; Adenoviridae Infections; Neoplasms, Squamous Cell; Mesothelioma; Cholangiocarcinoma; Glioblastoma; Carcinoma, Hepatocellular; Lung Neoplasms; Hepatitis B; Thyr…	NA	NA
hsa-miR-26a-2	miRNA	Heart Failure; Lymphoma; Leukemia, Myeloid, Acute; Lymphoma, Mantle-Cell; Hypertrophy; Aortic Valve Insufficiency; Aortic Valve Stenosis; Heart Defects, Congenital; Nasopharyngeal Neoplasms; Carcinoma, Renal Cell; Parkinson Disease; Prostatic Neoplasms; Carcinoma, Hepatocellular; Cerebral Hemorrhage; Amyloidosis; Lymphoma, T-Cell; Glioblastoma; Pancreatic Neoplasms; Breast Neoplasms; Pre-Eclampsi…	NA	NA
hsa-miR-30c-1	miRNA	Colonic Neoplasms; Heart Failure; Lung Neoplasms; Pancreatic Neoplasms; Prostatic Neoplasms; Breast Neoplasms; Hepatitis C; Ovarian Neoplasms; Mesothelioma; Adenoviridae Infections; Carcinoma, Renal Cell; Aortic Aneurysm, Thoracic; Leukemia, Myeloid, Acute; Glioblastoma; Parkinson Disease; Stomach Neoplasms; Endometrial Neoplasms; Carcinoma, Hepatocellular; Atrial Fibrillation; Vascular Calcifica…	NA	NA
hsa-miR-30e	miRNA	Heart Failure; Lung Neoplasms; Schizophrenia; Lymphoma, B-Cell; Neoplasms; Mesothelioma; Melanoma; Aortic Aneurysm, Thoracic; Obesity; Periodontal Diseases; Glioma; Lung Diseases, Interstitial; Ovarian Neoplasms; Carcinoma, Non-Small-Cell Lung	NA	NA
hsa-miR-3177	miRNA	NA	NA	NA
hsa-miR-32	miRNA	Colonic Neoplasms; Heart Failure; Lung Neoplasms; Pancreatic Neoplasms; Prostatic Neoplasms; RNA Virus Infections; Muscular Dystrophy, Facioscapulohumeral; Kidney Failure, Chronic; Leukemia, Myeloid; Stomach Neoplasms; Glioblastoma	NA	NA
hsa-miR-3200	miRNA	NA	NA	NA
hsa-miR-3605	miRNA	NA	NA	NA
hsa-miR-3613	miRNA	NA	NA	NA
hsa-miR-4422	miRNA	NA	NA	NA
hsa-miR-590	miRNA	Alzheimer Disease; Leukemia, Myeloid, Acute; Carcinoma, Hepatocellular; Rectal Neoplasms	NA	NA
hsa-miR-6818	miRNA	NA	NA	NA
hsa-miR-744	miRNA	Adenoviridae Infections; Head and Neck Neoplasms; Carcinoma, Hepatocellular; Stomach Neoplasms	NA	NA
hsa-miR-760	miRNA	Carcinoma, Renal Cell; Colorectal Neoplasms	NA	NA
hsa-miR-765	miRNA	Carcinoma, Hepatocellular; Rectal Neoplasms; Anxiety Disorders	NA	NA
hsa-miR-93	miRNA	Ovarian Neoplasms; Breast Neoplasms; Melanoma; Autistic Disorder; Stomach Neoplasms; Prostatic Neoplasms; Neoplasms; Glioma; Carcinoma, Hepatocellular; Urinary Bladder Neoplasms; Lung Neoplasms; Trophoblasts; Adenocarcinoma; Toxoplasmosis; Laryngeal Neoplasms; Mycosis Fungoides; Colorectal Neoplasms; Burkitt Lymphoma; Osteosarcoma; Carcinoma, Renal Cell; Neuroblastoma; Carcinoma, Basal Cell; Leio…	NA	NA
hsa-miR-940	miRNA	NA	NA	NA
hsa-miR-192	miRNA	Heart Failure; Lung Neoplasms; Colonic Neoplasms; Adrenocortical Carcinoma; Nephrosclerosis; Adenocarcinoma; Fibrosis; Reperfusion Injury; Carcinoma; Multiple Myeloma; Lupus Erythematosus, Systemic; Retinoblastoma; Carcinoma, Hepatocellular; Pancreatic Neoplasms; Muscular Dystrophies; Drug-Induced Liver Injury; Barrett Esophagus; Stomach Neoplasms; Diabetic Nephropathies; Urinary Bladder Neoplasm…	NA	NA
hsa-miR-194-2	miRNA	Adenocarcinoma; Endometriosis; Adrenocortical Carcinoma; Prostatic Neoplasms; Reperfusion Injury; Multiple Myeloma; Liver Failure; Colorectal Neoplasms; Stomach Neoplasms; Endometrial Neoplasms; Pancreatic Neoplasms; Breast Neoplasms; Ovarian Neoplasms	NA	NA
hsa-miR-301a	miRNA	Salivary Gland Neoplasms; Adrenocortical Carcinoma; Lung Neoplasms; Breast Neoplasms; Parkinson Disease; Periodontitis; Carcinoma, Hepatocellular; Demyelinating Diseases; Prostatic Neoplasms; Stomach Neoplasms; Colorectal Neoplasms; Diabetes Mellitus	NA	NA
hsa-miR-335	miRNA	Muscular Disorders, Atrophic; Multiple Myeloma; Ovarian Neoplasms; Adrenocortical Carcinoma; Eclampsia; Trophoblasts; Neoplasms; Myotonic Dystrophy; Breast Neoplasms; Astrocytoma; Carcinoma, Renal Cell; Stomach Neoplasms; Muscular Dystrophies; Parkinson Disease; Colorectal Neoplasms; Glioma; Neuroblastoma; Meningioma; Carcinoma, Hepatocellular; Lung Neoplasms; Prostatic Neoplasms	NA	NA
hsa-miR-454	miRNA	Leukemia; Adenoviridae Infections; Carcinoma, Renal Cell; Colorectal Neoplasms; Esophageal Neoplasms	NA	NA
hsa-miR-627	miRNA	Adenoviridae Infections	NA	NA
hsa-miR-628	miRNA	Neuroblastoma; Leukemia, Myeloid, Acute; Hand, Foot and Mouth Disease	NA	NA
hsa-miR-671	miRNA	Myelodysplastic Syndromes; Rectal Neoplasms; Prolactinoma	NA	NA
hsa-let-7d	miRNA	Breast Neoplasms; Colonic Neoplasms; Heart Failure; Lung Neoplasms; Neoplasms; Digestive System Neoplasms; Head and Neck Neoplasms; Sarcoma, Kaposi; Melanoma; Pancreatic Neoplasms; Pituitary Neoplasms; Lymphoma, Primary Effusion; Adrenocortical Carcinoma; Cocaine-Related Disorders; Carcinoma, Hepatocellular; Retinoblastoma; Asthma; Leukemia, Myeloid, Acute; Ovarian Neoplasms; Hypertrophy; Carcino…	NA	NA
hsa-let-7g	miRNA	Colonic Neoplasms; Lung Neoplasms; Neoplasms; Schizophrenia; Digestive System Neoplasms; Head and Neck Neoplasms; Sarcoma, Kaposi; Melanoma; Pancreatic Neoplasms; Pituitary Neoplasms; Lymphoma, Primary Effusion; Carcinoma, Hepatocellular; Retinoblastoma; Stomach Neoplasms; Asthma; Leukemia, Myeloid, Acute; Ovarian Neoplasms; Hypertrophy; Carcinoma, Renal Cell; Gastrointestinal Neoplasms; Myelodys…	NA	NA
hsa-miR-190b	miRNA	Neuroblastoma	NA	NA
hsa-miR-26b	miRNA	Polycythemia Vera; Schizophrenia; Lymphoma, B-Cell; Eclampsia; Adenocarcinoma; Adenoviridae Infections; Glioma; Colorectal Neoplasms; Breast Neoplasms; Lung Neoplasms; Lymphoma, T-Cell; Anemia, Sickle Cell; Lichen Planus, Oral; Stomach Neoplasms; Hypertrophy; Carcinoma, Renal Cell; Head and Neck Neoplasms; Heart Failure	NA	NA
hsa-miR-27b	miRNA	Leukemia, Lymphocytic, Chronic, B-Cell; Lung Neoplasms; Cryptosporidium; Endometrial Neoplasms; Osteoarthritis; Cardiomyopathy, Hypertrophic; Adenoviridae Infections; Colorectal Neoplasms; Carcinoma, Squamous Cell; Head and Neck Neoplasms; Glioma; Glioblastoma; Stomach Neoplasms; Lichen Planus, Oral; Multiple Sclerosis; Neuroblastoma; Prostatic Neoplasms; Melanoma; Breast Neoplasms; Carcinoma, No…	NA	NA
hsa-miR-29a	miRNA	Acquired Immunodeficiency Syndrome; Heart Failure; Leukemia, Lymphocytic, Chronic, B-Cell; Lung Neoplasms; Neoplasms; Schizophrenia; Lymphoma, B-Cell; Alzheimer Disease; Precursor Cell Lymphoblastic Leukemia-Lymphoma; Breast Neoplasms; Ovarian Neoplasms; Rhabdomyosarcoma; Endomyocardial Fibrosis; Mesothelioma; Colorectal Neoplasms; Myocardium; Irritable Bowel Syndrome; Leukemia, Myeloid, Acute; S…	NA	NA
hsa-miR-29b-1	miRNA	Acquired Immunodeficiency Syndrome; Breast Neoplasms; Colonic Neoplasms; Heart Failure; Leukemia, Lymphocytic, Chronic, B-Cell; Lung Neoplasms; Neoplasms; Pancreatic Neoplasms; Prostatic Neoplasms; Schizophrenia; Alzheimer Disease; Leukemia, Myeloid, Acute; Precursor Cell Lymphoblastic Leukemia-Lymphoma; Myotonic Dystrophy; Urinary Bladder Neoplasms; Atherosclerosis; Parkinson Disease; Aortic Ane…	NA	NA
hsa-miR-34a	miRNA	Breast Neoplasms; Colonic Neoplasms; Lung Neoplasms; Muscular Disorders, Atrophic; Neuroblastoma; Lymphoma, B-Cell; Leukemia, Promyelocytic, Acute; Precursor Cell Lymphoblastic Leukemia-Lymphoma; Neoplasms; Uterine Cervical Neoplasms; Stomach Neoplasms; Carcinoma, Hepatocellular; Melanoma; Leukemia, Lymphocytic, Chronic, B-Cell; Pancreatic Neoplasms; Carcinoma; Choriocarcinoma; Brain Neoplasms; G…	NA	NA
hsa-miR-491	miRNA	Head and Neck Neoplasms; Azoospermia; Adrenocortical Carcinoma; Colorectal Neoplasms; Trophoblasts; Retinoblastoma; Hepatitis C; Glioblastoma; Multiple Sclerosis; Cerebral Infarction; Carcinoma, Hepatocellular	NA	NA
hsa-miR-552	miRNA	Colonic Neoplasms	NA	NA
hsa-miR-589	miRNA	Adenoviridae Infections	NA	NA
hsa-miR-6867	miRNA	NA	NA	NA
hsa-miR-7113	miRNA	NA	NA	NA
hsa-miR-181a-1	miRNA	Heart Failure; Leukemia, Lymphocytic, Chronic, B-Cell; Leukemia, Promyelocytic, Acute; Thyroid Neoplasms; Leukemia, Myeloid, Acute; Glioma; Head and Neck Neoplasms; Hepatitis B; Leukemia; Cocaine-Related Disorders; Lung Neoplasms; Glioblastoma; Precursor Cell Lymphoblastic Leukemia-Lymphoma; Lymphoma, B-Cell; Lymphoma, T-Cell; Neoplasms; Carcinoma, Non-Small-Cell Lung; Carcinoma, Hepatocellular; …	NA	NA
hsa-miR-181b-1	miRNA	Breast Neoplasms; Cardiomyopathy, Hypertrophic; Leukemia, Promyelocytic, Acute; Pancreatic Neoplasms; Prostatic Neoplasms; Astrocytoma; Colorectal Neoplasms; Glioma; Head and Neck Neoplasms; Hepatitis B; Medulloblastoma; Leukemia, Lymphocytic, Chronic, B-Cell; Glioblastoma; Lung Neoplasms; Stomach Neoplasms; Adenocarcinoma; Adenoviridae Infections; Inflammation; Neoplasms; Autistic Disorder; Neop…	NA	NA
hsa-miR-1908	miRNA	NA	NA	NA
hsa-miR-106a	miRNA	Colonic Neoplasms; Lung Neoplasms; Pancreatic Neoplasms; Prostatic Neoplasms; Retinal Neovascularization; Autistic Disorder; Adenocarcinoma; Stomach Neoplasms; Carcinoma, Hepatocellular; Glioma; Neoplasms; Astrocytoma; Toxoplasmosis; Mesothelioma; Glioblastoma; Melanoma; Carcinoma, Non-Small-Cell Lung; Colorectal Neoplasms; Hepatitis B; Medulloblastoma; Hodgkin Disease; Rhabdomyosarcoma; Crohn Di…	NA	NA
hsa-miR-181a-2	miRNA	Leukemia, Promyelocytic, Acute; Leukemia, Myeloid, Acute; Glioma; Head and Neck Neoplasms; Hepatitis B; Leukemia; Leukemia, Lymphocytic, Chronic, B-Cell; Cocaine-Related Disorders; Lung Neoplasms; Glioblastoma; Precursor Cell Lymphoblastic Leukemia-Lymphoma; Lymphoma, B-Cell; Lymphoma, T-Cell; Neoplasms; Carcinoma, Non-Small-Cell Lung; Melanoma; Carcinoma, Hepatocellular; Carcinoma, Squamous Cell…	NA	NA
hsa-miR-181b-2	miRNA	Cardiomyopathy, Hypertrophic; Leukemia, Promyelocytic, Acute; Urinary Bladder Neoplasms; Astrocytoma; Glioma; Head and Neck Neoplasms; Hepatitis B; Medulloblastoma; Leukemia, Lymphocytic, Chronic, B-Cell; Glioblastoma; Lung Neoplasms; Stomach Neoplasms; Adenocarcinoma; Adenoviridae Infections; Neoplasms, Squamous Cell; Myelodysplastic Syndromes; Retinoblastoma; Carcinoma, Hepatocellular; Carcinom…	NA	NA
hsa-miR-2110	miRNA	Carcinoma, Hepatocellular; Colorectal Neoplasms	NA	NA
hsa-miR-221	miRNA	Colonic Neoplasms; Leukemia, Lymphocytic, Chronic, B-Cell; Lymphoma, Large B-Cell, Diffuse; Muscular Disorders, Atrophic; Pancreatic Neoplasms; Papilary thyroid carcinoma; Polycythemia Vera; Stomach Neoplasms; Thyroid Neoplasms; Melanoma; Prostatic Neoplasms; Astrocytoma; Breast Neoplasms; Head and Neck Neoplasms; Hyperglycemia; Carcinoma, Hepatocellular; Sarcoma, Kaposi; Marek Disease; Carotid A…	NA	NA
hsa-miR-3132	miRNA	NA	NA	NA
hsa-miR-342	miRNA	Heart Failure; Hepatitis, Chronic; Multiple Myeloma; Neurodegenerative Diseases; Prion Diseases; Sepsis; Melanoma; Adenoviridae Infections; Breast Neoplasms; Leukemia, Lymphocytic, Chronic, B-Cell; Glioblastoma; Colorectal Neoplasms; Esophageal Neoplasms; Tuberculosis, Pulmonary; Stomach Neoplasms; Pre-Eclampsia; Lymphoma; Prolactinoma; Leukemia, Myeloid, Acute; Atherosclerosis	NA	NA
hsa-miR-421	miRNA	Stomach Neoplasms; Adenoviridae Infections; Tuberculosis, Pulmonary; Biliary Tract Neoplasms; Carcinoma, Hepatocellular; Carcinoma, Squamous Cell	NA	NA
hsa-miR-5089	miRNA	NA	NA	NA
hsa-miR-5682	miRNA	NA	NA	NA
hsa-miR-6509	miRNA	NA	NA	NA
hsa-miR-664a	miRNA	NA	NA	NA
hsa-miR-92a-2	miRNA	Carcinoma, Hepatocellular; Lymphoma; Neoplasms; Schizophrenia; Autistic Disorder; Lymphoma, B-Cell; Hodgkin Disease; Leukemia, Myeloid; Medulloblastoma; Azoospermia; Leukemia-Lymphoma, Adult T-Cell; Colorectal Neoplasms; Leukemia, Myeloid, Acute; Adenocarcinoma; Lymphoma, T-Cell; Breast Neoplasms; Muscular Dystrophy, Facioscapulohumeral; Adenoviridae Infections; Lymphoma, Large-Cell, Anaplastic; …	NA	NA
hsa-miR-1179	miRNA	Colorectal Neoplasms	NA	NA
hsa-miR-30d	miRNA	Lung Neoplasms; Neoplasms; Schizophrenia; Ovarian Neoplasms; Breast Neoplasms; Melanoma; Hepatitis C; Lupus Vulgaris; Carcinoma, Non-Small-Cell Lung; Carcinoma, Squamous Cell; Carcinoma, Hepatocellular; Aortic Aneurysm, Thoracic; Thyroid Neoplasms; Atrial Fibrillation; Prostatic Neoplasms; Carcinoma, Renal Cell	NA	NA
hsa-miR-511	miRNA	NA	NA	NA
hsa-miR-433	miRNA	Parkinson Disease; Lupus Vulgaris; Stomach Neoplasms; Chondrodysplasia Punctata; Adenoviridae Infections; Ovarian Neoplasms; Myeloproliferative Disorders	NA	NA
hsa-miR-1305	miRNA	NA	NA	NA
hsa-miR-137	miRNA	NA	NA	NA
